# Supplementary material for: HLA class I supertypes: a revised and updated classification
Source: BMC Immunol. 2008 Jan 22;9:1. doi: 10.1186/1471-2172-9-1 (PMC2245908; doi:10.1186/1471-2172-9-1)
Supplement: Additional file 1 — HLA supertype classification of HLA A and B class I alleles. This table provides a complete listing of the HLA A and B alleles examined in the present study. The table is sorted in alphanumeric order to facilitate searching for a specific allele. For each allele, the supertype assignment is indicated, and it's corresponding B and F pocket sequences are shown. [file 1471-2172-9-1-S1.xls]

## Sheet: Supp TBL 01
	HLA supertype classification of HLA A and B class I alleles
			B pocket residues										F pocket residues
	Allele	Supertype	7	9	24	34	45	63	66	67	70	99	74	77	80	81	84	95	97	114	116	123	133	143	146	147
	A*0101	A01	Y	F	A	V	M	E	N	M	H	Y	D	N	T	L	Y	I	I	R	D	Y	W	T	K	W
	A*0102	Unclassified	Y	S	A	V	M	E	N	M	H	Y	D	N	T	L	Y	I	I	R	D	Y	W	T	K	W
	A*0103	A01	Y	F	A	V	M	E	N	M	H	Y	D	N	T	L	Y	I	M	R	D	Y	W	T	K	W
	A*0104	A01	Y	F	A	V	M	E	N	M	H	Y	D	N	T	L	Y	I	I	R	D	Y	W	T	K	W
	A*0106	A01	Y	F	A	V	M	E	N	M	H	Y	D	N	T	L	Y	I	I	R	D	Y	W	T	K	W
	A*0107	A01	Y	F	A	V	M	E	N	V	H	Y	D	N	T	L	Y	I	I	R	D	Y	W	T	K	W
	A*0108	A01	Y	F	A	V	M	E	N	M	H	Y	D	N	T	L	Y	I	I	R	D	Y	W	T	K	W
	A*0109	A01	Y	F	A	V	M	E	N	M	H	Y	D	N	T	L	Y	I	I	R	D	Y	W	T	K	W
	A*0110	A01	Y	F	A	V	M	E	N	M	H	Y	D	N	T	L	Y	I	I	R	D	Y	W	T	K	W
	A*0111	A01	Y	F	A	V	M	E	N	M	H	Y	D	N	T	L	Y	I	I	R	D	Y	W	T	K	W
	A*0112	A01	Y	F	A	V	M	E	N	M	H	Y	D	N	T	L	Y	I	I	R	D	Y	W	T	K	W
	A*0113	Unclassified	Y	F	A	V	M	E	N	M	Q	Y	D	D	T	L	Y	I	I	R	D	Y	W	T	K	W
	A*0114	A01	Y	F	A	V	M	E	N	M	H	Y	D	N	T	L	Y	I	I	R	D	Y	W	T	K	W
	A*0115	A01	Y	F	A	V	M	E	N	M	H	Y	D	N	T	L	Y	I	I	R	D	Y	W	T	K	W
	A*0201	A02	Y	F	A	V	M	E	K	V	H	Y	H	D	T	L	Y	V	R	H	Y	Y	W	T	K	W
	A*0202	A02	Y	F	A	V	M	E	K	V	H	Y	H	D	T	L	Y	L	R	H	Y	Y	W	T	K	W
	A*0203	A02	Y	F	A	V	M	E	K	V	H	Y	H	D	T	L	Y	V	R	H	Y	Y	W	T	K	W
	A*0204	A02	Y	F	A	V	M	E	K	V	H	Y	H	D	T	L	Y	V	M	H	Y	Y	W	T	K	W
	A*0205	A02	Y	Y	A	V	M	E	K	V	H	Y	H	D	T	L	Y	L	R	H	Y	Y	W	T	K	W
	A*0206	A02	Y	Y	A	V	M	E	K	V	H	Y	H	D	T	L	Y	V	R	H	Y	Y	W	T	K	W
	A*0207	A02	Y	F	A	V	M	E	K	V	H	C	H	D	T	L	Y	V	R	H	Y	Y	W	T	K	W
	A*0208	Unclassified	Y	Y	A	V	M	E	N	V	H	Y	H	D	T	L	Y	L	R	H	Y	Y	W	T	K	W
	A*0209	A02	Y	F	A	V	M	E	K	V	H	Y	H	D	T	L	Y	V	R	H	Y	Y	W	T	K	W
	A*0210	Unclassified	Y	Y	A	V	M	E	K	V	H	F	H	D	T	L	Y	V	R	H	Y	Y	W	T	K	W
	A*0211	A02	Y	F	A	V	M	E	K	V	H	Y	D	D	T	L	Y	V	R	H	Y	Y	W	T	K	W
	A*0212	A02	Y	F	A	V	M	E	K	V	H	Y	H	D	T	L	Y	V	R	H	Y	Y	W	T	K	W
	A*0213	A02	Y	F	A	V	M	E	K	V	H	Y	H	D	T	L	Y	V	R	H	Y	Y	W	T	K	W
	A*0214	A02	Y	Y	A	V	M	E	K	V	H	Y	H	D	T	L	Y	L	R	H	Y	Y	W	T	K	W
	A*0215	A02	Y	F	A	V	M	E	K	V	H	C	H	D	T	L	Y	V	R	H	Y	Y	W	T	K	W
	A*0216	A02	Y	F	A	V	M	E	K	V	H	Y	H	D	T	L	Y	V	R	H	Y	Y	W	T	K	W
	A*0217	A02	Y	F	A	V	M	E	K	V	H	F	H	D	T	L	Y	L	M	H	Y	Y	W	T	K	W
	A*0218	A02	Y	F	A	V	M	E	K	V	H	C	H	D	T	L	Y	V	R	H	Y	Y	W	T	K	W
	A*0219	A02	Y	F	A	V	M	E	K	V	H	Y	H	D	T	L	Y	V	R	H	Y	Y	W	T	K	W
	A*0220	A02	Y	F	A	V	M	E	N	V	H	Y	H	D	T	L	Y	V	R	H	Y	Y	W	T	K	W
	A*0221	A02	Y	Y	A	V	M	E	K	V	H	Y	H	D	T	L	Y	V	R	H	Y	Y	W	T	K	W
	A*0222	A02	Y	F	A	V	M	E	K	V	H	Y	H	D	T	L	Y	V	R	H	Y	Y	W	T	K	W
	A*0224	A02	Y	F	A	V	M	E	K	V	H	Y	H	D	T	L	Y	V	R	H	Y	Y	W	T	K	W
	A*0225	A02	Y	F	A	V	M	E	K	V	H	Y	H	D	T	L	Y	V	R	H	Y	Y	W	T	K	W
	A*0226	A02	Y	F	A	V	M	E	K	V	H	Y	H	D	T	L	Y	V	R	H	Y	Y	W	T	K	W
	A*0227	A02	Y	F	A	V	M	E	K	V	H	Y	H	D	T	L	Y	V	R	H	Y	Y	W	T	K	W
	A*0228	A02	Y	Y	A	V	M	E	K	V	H	Y	H	D	T	L	Y	V	R	H	Y	Y	W	T	K	W
	A*0229	Unclassified	Y	F	A	V	M	E	Q	V	H	Y	H	D	T	L	Y	V	R	H	Y	Y	W	T	K	W
	A*0230	A02	Y	F	A	V	M	E	K	V	H	Y	H	D	T	L	Y	V	R	H	Y	Y	W	T	K	W
	A*0231	A02	Y	F	A	V	M	E	K	V	H	Y	H	D	T	L	Y	V	R	H	Y	Y	W	T	K	W
	A*0233	Unclassified	Y	F	A	V	M	E	K	V	H	S	H	D	T	L	Y	V	R	H	Y	Y	W	T	K	W
	A*0234	Unclassified	Y	F	A	V	M	E	K	V	Q	Y	H	D	T	L	Y	V	R	H	Y	Y	W	T	K	W
	A*0235	Unclassified	Y	F	A	V	M	E	K	V	Q	Y	D	D	T	L	Y	V	R	H	Y	Y	W	T	K	W
	A*0236	A02	Y	F	A	V	M	E	K	V	H	Y	H	D	T	L	Y	V	R	H	Y	Y	W	T	K	W
	A*0237	A02	Y	F	A	V	M	E	K	V	H	Y	H	D	T	L	Y	V	R	H	Y	Y	W	T	K	W
	A*0238	A02	Y	F	A	V	M	E	K	V	H	Y	H	D	T	L	Y	V	R	H	Y	Y	W	T	K	W
	A*0239	A02	Y	F	A	V	M	E	K	V	H	F	H	D	T	L	Y	V	R	H	Y	Y	W	T	K	W
	A*0240	A02	Y	F	A	V	M	E	K	V	H	Y	H	D	T	L	Y	V	R	H	Y	Y	W	T	K	W
	A*0241	A02	Y	Y	A	V	M	E	K	V	H	Y	H	D	T	L	Y	V	R	Q	Y	Y	W	T	K	W
	A*0242	A02	Y	F	S	V	M	E	K	V	H	Y	H	D	T	L	Y	V	R	H	Y	Y	W	T	K	W
	A*0243	A02	Y	F	A	V	M	E	K	V	H	Y	H	D	T	L	Y	V	R	H	Y	Y	W	T	K	W
	A*0244	A02	Y	Y	A	V	M	E	K	V	H	Y	H	D	T	L	Y	V	R	H	Y	Y	W	T	K	W
	A*0245	A02	Y	F	A	V	M	E	K	V	H	Y	H	D	T	L	Y	V	R	H	Y	Y	W	T	K	W
	A*0246	A02	Y	F	A	V	M	E	K	V	H	Y	H	D	T	L	Y	V	R	H	Y	Y	W	T	K	W
	A*0247	A02	Y	F	A	V	M	E	K	V	H	Y	H	D	T	L	Y	L	R	H	Y	Y	W	T	K	W
	A*0248	A02	Y	F	A	V	M	E	K	V	H	Y	D	D	T	L	Y	V	R	H	Y	Y	W	T	K	W
	A*0249	A02	Y	F	A	V	M	E	K	V	H	Y	H	D	T	L	Y	V	R	H	Y	Y	W	T	K	W
	A*0250	A02	Y	F	A	V	M	E	K	V	H	Y	H	D	T	L	Y	I	R	H	Y	Y	W	T	K	W
	A*0251	A02	Y	Y	A	V	M	E	K	V	H	Y	H	D	T	L	Y	V	R	H	Y	Y	W	T	K	W
	A*0252	A01 A03	Y	F	A	V	M	E	K	V	H	Y	H	D	T	L	Y	V	R	E	H	Y	W	T	K	W
	A*0254	A02	Y	Y	A	V	M	E	K	V	H	Y	H	D	T	L	Y	V	R	H	Y	Y	W	T	K	W
	A*0255	Unclassified	Y	F	A	V	M	N	N	V	H	Y	H	D	T	L	Y	V	R	H	Y	Y	W	T	K	W
	A*0256	A02	Y	F	A	V	M	E	N	V	Q	Y	H	D	T	L	Y	V	R	H	Y	Y	W	T	K	W
	A*0257	A02	Y	Y	A	V	M	E	K	V	H	Y	H	D	T	L	Y	L	M	H	Y	Y	W	T	K	W
	A*0258	A02	Y	F	A	V	M	E	K	V	H	Y	H	D	T	L	Y	L	R	H	Y	Y	W	T	K	W
	A*0259	A02	Y	F	A	V	M	E	K	V	H	Y	H	D	T	L	Y	V	R	H	Y	Y	W	T	K	W
	A*0260	A02	Y	F	A	V	M	E	K	V	H	Y	H	D	T	L	Y	V	R	H	F	Y	W	T	K	W
	A*0261	A02	Y	Y	A	V	M	E	K	V	H	Y	H	D	T	L	Y	V	R	H	Y	Y	W	T	K	W
	A*0262	A02	Y	F	A	V	M	E	N	V	Q	Y	H	D	T	L	Y	V	R	H	Y	Y	W	T	K	W
	A*0263	A02	Y	F	A	V	M	E	K	V	H	Y	H	D	T	L	Y	L	R	H	Y	Y	W	T	K	W
	A*0264	Unclassified	Y	F	A	V	M	E	K	V	H	Y	H	D	T	L	Y	V	R	H	S	Y	W	T	K	W
	A*0265	A03	Y	F	A	V	M	E	K	V	H	Y	H	D	T	L	Y	I	M	Q	D	Y	W	T	K	W
	A*0266	A02	Y	F	A	V	M	E	K	V	H	Y	H	D	T	L	Y	V	R	H	Y	Y	W	T	K	W
	A*0267	A02	Y	F	A	V	M	E	K	V	H	Y	H	D	T	L	Y	V	R	H	Y	Y	W	T	K	W
	A*0268	A02	Y	F	A	V	M	E	K	V	H	Y	H	D	T	L	Y	V	R	H	Y	Y	W	T	K	W
	A*0269	A02	Y	F	A	V	M	E	K	V	H	Y	D	D	T	L	Y	V	R	H	Y	Y	W	T	K	W
	A*0270	A02	Y	F	A	V	M	E	K	V	H	Y	H	D	T	L	Y	V	R	H	Y	Y	W	T	K	W
	A*0271	A02	Y	F	A	V	M	E	K	V	H	Y	H	D	T	L	Y	V	R	H	Y	Y	W	T	K	W
	A*0272	A02	Y	Y	A	V	M	E	K	V	H	Y	H	D	T	L	Y	V	R	H	Y	Y	W	T	K	W
	A*0273	A02	Y	F	A	V	M	E	K	V	H	Y	H	D	T	L	Y	I	R	H	Y	Y	W	T	K	W
	A*0274	A02	Y	F	A	V	M	E	K	V	H	Y	H	D	T	L	Y	V	R	H	Y	Y	W	T	K	W
	A*0275	A02	Y	F	A	V	M	E	K	V	H	Y	H	D	T	L	Y	V	R	H	Y	Y	W	T	K	W
	A*0276	Unclassified	Y	S	A	V	M	E	K	V	H	Y	H	D	T	L	Y	V	R	H	Y	Y	W	T	K	W
	A*0277	A02	Y	F	A	V	M	E	K	V	H	Y	H	D	T	L	Y	V	R	H	Y	Y	W	T	K	W
	A*0278	A02	Y	Y	A	V	M	E	N	V	Q	Y	D	D	T	L	Y	V	R	H	Y	Y	W	T	K	W
	A*0279	A02	Y	Y	A	V	M	E	K	V	H	Y	H	D	T	L	Y	V	R	H	Y	Y	W	T	K	W
	A*0280	A03	Y	F	A	V	M	E	K	V	H	Y	H	D	T	L	Y	V	R	Q	D	Y	W	T	K	W
	A*0281	Unclassified	Y	F	A	V	M	E	K	V	H	Y	D	S	I	A	Y	V	R	H	Y	Y	W	T	K	W
	A*0282	A02	Y	F	A	V	M	E	K	V	H	Y	H	D	T	L	Y	V	R	H	Y	Y	W	T	K	W
	A*0283	A02	Y	F	A	V	M	E	K	V	H	Y	H	D	T	L	Y	V	R	H	Y	Y	W	T	K	W
	A*0284	A02	Y	Y	A	V	M	E	K	V	H	Y	H	D	T	L	Y	F	R	H	Y	Y	W	T	K	W
	A*0285	A02	Y	F	A	V	M	E	K	V	H	Y	H	D	T	L	Y	V	R	H	Y	Y	W	T	K	W
	A*0286	A02	Y	F	A	V	M	E	K	V	H	Y	H	D	T	L	Y	V	R	H	Y	Y	W	T	K	W
	A*0301	A03	Y	F	A	V	M	E	N	V	Q	Y	D	D	T	L	Y	I	I	R	D	Y	W	T	K	W
	A*0302	A03	Y	F	A	V	M	E	N	V	Q	Y	D	D	T	L	Y	I	I	R	D	Y	W	T	K	W
	A*0304	A03	Y	F	A	V	M	E	N	V	Q	Y	D	D	T	L	Y	I	I	R	D	Y	W	T	K	W
	A*0305	A03	Y	F	A	V	M	E	N	V	Q	Y	D	D	T	L	Y	I	I	R	D	Y	W	T	K	W
	A*0306	A03	Y	F	A	V	M	E	N	V	Q	Y	D	D	T	L	Y	I	I	R	D	Y	W	T	K	W
	A*0307	A03	Y	F	A	V	M	E	N	V	Q	Y	D	D	T	L	Y	I	I	R	D	Y	W	T	K	W
	A*0308	A03	Y	F	A	V	M	E	N	V	H	Y	D	D	T	L	Y	I	I	R	D	Y	W	T	K	W
	A*0309	A03	Y	F	A	V	M	E	N	V	Q	Y	H	D	T	L	Y	I	I	R	D	Y	W	T	K	W
	A*0310	A03	Y	F	A	V	M	E	N	V	Q	Y	D	D	T	L	Y	I	I	R	D	Y	W	T	K	W
	A*0312	A03	Y	Y	A	V	M	E	N	V	Q	Y	D	D	T	L	Y	I	I	R	D	Y	W	T	K	W
	A*0313	A03	Y	F	A	V	M	E	N	V	Q	Y	D	D	T	L	Y	I	I	R	D	Y	W	T	K	W
	A*0314	A03	Y	F	A	V	M	E	N	V	Q	Y	D	D	T	L	Y	I	I	R	D	Y	W	T	K	W
	A*0315	Unclassified	Y	F	A	V	M	E	N	V	Q	F	D	D	T	L	Y	I	I	R	D	Y	W	T	K	W
	A*0316	A03	Y	F	A	V	M	E	N	V	Q	Y	D	D	T	L	Y	I	I	R	D	Y	W	T	K	W
	A*0317	A03	Y	F	A	V	M	E	N	V	Q	Y	D	D	T	L	Y	I	I	R	D	Y	W	T	K	W
	A*1101	A03	Y	Y	A	V	M	E	N	V	Q	Y	D	D	T	L	Y	I	I	R	D	Y	W	T	K	W
	A*1102	A03	Y	Y	A	V	M	E	N	V	Q	Y	D	D	T	L	Y	I	I	R	D	Y	W	T	K	W
	A*1103	A03	Y	Y	A	V	M	E	N	V	Q	Y	D	D	T	L	Y	I	I	R	D	Y	W	T	K	W
	A*1104	A03	Y	Y	A	V	M	E	N	V	Q	Y	D	D	T	L	Y	I	I	R	D	Y	W	T	K	W
	A*1105	A03	Y	Y	A	V	M	E	N	V	Q	Y	D	D	T	L	Y	I	I	R	D	Y	W	T	K	W
	A*1106	A03	Y	Y	A	V	M	E	N	V	Q	Y	H	D	T	L	Y	I	I	R	D	Y	W	T	K	W
	A*1107	A03	Y	Y	A	V	M	E	N	V	Q	Y	D	D	T	L	Y	I	I	R	D	Y	W	T	K	W
	A*1108	A03	Y	Y	A	V	M	E	N	V	Q	Y	D	D	T	L	Y	I	I	R	D	Y	W	T	K	W
	A*1109	A03	Y	Y	A	V	M	E	N	V	Q	Y	D	D	T	L	Y	I	I	R	D	Y	W	T	K	W
	A*1110	A03	Y	Y	A	V	M	N	N	V	Q	Y	D	D	T	L	Y	I	I	R	D	Y	W	T	K	W
	A*1111	Unclassified	Y	Y	A	V	M	Q	N	V	Q	Y	D	D	T	L	Y	I	I	R	D	Y	W	T	K	W
	A*1112	A03	Y	Y	A	V	M	E	N	V	Q	Y	D	D	T	L	Y	I	I	R	D	Y	W	T	K	W
	A*1113	A03	Y	Y	A	V	M	E	N	V	Q	Y	D	D	T	L	Y	I	I	R	D	Y	W	T	K	W
	A*1114	A03	Y	Y	A	V	M	E	N	V	Q	Y	D	D	T	L	Y	I	I	R	D	Y	W	T	K	W
	A*1115	A03	Y	Y	A	V	M	E	N	V	Q	Y	D	D	T	L	Y	I	I	R	D	Y	W	T	K	W
	A*1116	A03	Y	Y	A	V	M	E	N	V	Q	Y	D	D	T	L	Y	I	I	R	D	Y	W	T	K	W
	A*1117	Unclassified	Y	Y	A	V	M	E	N	M	H	Y	D	N	T	L	Y	I	I	R	D	Y	W	T	K	W
	A*1118	Unclassified	Y	Y	A	V	M	E	N	V	H	Y	H	D	T	L	Y	I	I	R	D	Y	W	T	K	W
	A*1119	Unclassified	Y	Y	A	V	M	E	N	V	H	Y	D	D	T	L	Y	I	I	R	D	Y	W	T	K	W
	A*1120	A03	Y	Y	A	V	M	E	N	V	Q	Y	D	D	T	L	Y	I	I	R	D	Y	W	T	K	W
	A*1121	A03	Y	Y	A	V	M	E	N	V	Q	Y	D	D	T	L	Y	I	I	R	D	Y	W	T	K	W
	A*1122	A03	Y	Y	A	V	M	E	N	V	Q	Y	D	D	T	L	Y	I	I	P	D	Y	W	T	K	W
	A*1123	A03	Y	Y	A	V	M	E	N	V	Q	Y	D	D	T	L	Y	I	I	R	D	Y	W	T	K	W
	A*2301	A24	Y	S	A	V	M	E	K	V	H	F	D	N	I	A	Y	L	M	H	Y	Y	W	T	K	W
	A*2302	A24	Y	S	A	V	M	E	K	V	H	F	D	N	I	A	Y	L	M	H	Y	Y	W	T	K	W
	A*2303	A24	Y	S	A	V	M	E	K	V	H	F	D	N	I	A	Y	L	M	H	Y	Y	W	T	K	W
	A*2304	A24	Y	S	A	V	M	E	K	V	H	F	D	N	I	A	Y	L	M	H	Y	Y	W	T	K	W
	A*2305	A24	C	S	A	V	M	E	K	V	H	F	D	N	I	A	Y	L	M	H	Y	Y	W	T	K	W
	A*2306	A24	Y	S	A	V	M	E	K	V	H	F	D	N	I	A	Y	L	M	H	Y	Y	W	T	K	W
	A*2307	A24	Y	S	A	V	M	E	K	V	H	F	D	N	I	A	Y	L	M	H	Y	Y	W	T	K	W
	A*2308	A24	Y	S	A	V	M	E	K	V	H	F	D	N	I	A	Y	L	M	H	Y	Y	W	T	K	W
	A*2309	Unclassified	Y	S	A	V	M	E	N	M	H	F	D	N	I	A	Y	L	M	H	Y	Y	W	T	K	W
	A*2310	A24	Y	S	A	V	M	E	K	V	H	F	D	N	I	A	Y	L	M	H	Y	Y	W	T	K	W
	A*2312	A24	Y	S	A	V	M	E	K	V	H	F	H	N	I	A	Y	L	M	H	Y	Y	W	T	K	W
	A*2402	A24	Y	S	A	V	M	E	K	V	H	F	D	N	I	A	Y	L	M	H	Y	Y	W	T	K	W
	A*2403	A24	Y	S	A	V	M	E	K	V	H	F	D	N	I	A	Y	L	M	H	Y	Y	W	T	K	W
	A*2404	Unclassified	Y	S	A	V	M	E	K	V	H	F	D	N	T	L	Y	L	M	H	Y	Y	W	T	K	W
	A*2405	A24	Y	S	A	V	M	E	K	V	H	F	D	N	I	A	Y	L	M	H	Y	Y	W	T	K	W
	A*2406	A24	Y	S	A	V	M	E	K	V	H	F	D	N	I	A	Y	L	M	H	Y	Y	W	T	K	W
	A*2407	Unclassified	Y	S	A	V	M	E	K	V	Q	F	D	N	I	A	Y	L	M	H	Y	Y	W	T	K	W
	A*2408	A24	Y	S	A	V	M	E	K	V	H	F	D	N	I	A	Y	L	M	H	Y	Y	W	T	K	W
	A*2409	A24	Y	S	A	V	M	E	K	V	H	F	D	N	I	A	Y	L	M	H	Y	Y	W	T	K	W
	A*2410	A24	Y	S	A	V	M	E	K	V	H	F	D	N	I	A	Y	L	M	H	Y	Y	W	T	K	W
	A*2411	A24	Y	S	A	V	M	E	K	V	H	F	D	N	I	A	Y	L	M	H	Y	Y	W	T	K	W
	A*2413	A24	Y	S	A	V	M	E	K	V	H	F	D	N	I	A	Y	L	M	H	Y	Y	W	T	K	W
	A*2414	Unclassified	Y	S	A	V	M	E	K	V	H	Y	D	N	I	A	Y	V	R	H	Y	Y	W	T	K	W
	A*2415	Unclassified	Y	S	A	V	M	E	K	V	H	Y	D	N	I	A	Y	L	M	H	Y	Y	W	T	K	W
	A*2417	A24	Y	S	A	V	M	E	K	V	H	F	D	N	I	A	Y	L	M	R	D	Y	W	T	K	W
	A*2418	A24	Y	S	A	V	M	E	K	V	H	F	D	N	I	A	Y	L	M	H	Y	Y	W	T	K	W
	A*2419	Unclassified	Y	S	A	V	M	E	K	V	Q	F	D	D	T	L	Y	L	M	H	Y	Y	W	T	K	W
	A*2420	A24	Y	S	A	V	M	E	K	V	H	F	D	N	I	A	Y	L	M	H	Y	Y	W	T	K	W
	A*2421	A24	Y	S	A	V	M	E	K	V	H	F	D	N	I	A	Y	L	M	H	Y	Y	W	T	K	W
	A*2422	A24	Y	S	A	V	M	E	K	V	H	F	D	N	I	A	Y	L	M	H	Y	Y	W	T	K	W
	A*2423	A24	Y	S	A	V	M	E	K	V	H	F	D	N	I	A	Y	L	M	H	Y	Y	W	T	K	W
	A*2424	Unclassified	Y	S	A	V	M	N	N	V	Q	F	D	N	I	A	Y	L	M	H	Y	Y	W	T	K	W
	A*2425	A24	C	S	A	V	M	E	K	V	H	F	D	N	I	A	Y	L	M	H	Y	Y	W	T	K	W
	A*2426	A24	Y	S	A	V	M	E	K	V	H	F	D	N	I	A	Y	L	M	H	Y	Y	W	T	K	W
	A*2427	A24	Y	S	A	V	M	E	K	V	H	F	D	N	I	A	Y	L	M	H	Y	Y	W	T	K	W
	A*2428	A24	Y	S	A	V	M	E	K	V	H	F	H	D	T	L	Y	L	M	H	Y	Y	W	T	K	W
	A*2429	A24	Y	S	A	V	M	E	K	V	H	F	D	N	I	A	Y	L	M	H	Y	Y	W	T	K	W
	A*2430	A24	Y	S	A	V	M	E	K	V	H	F	H	N	I	A	Y	L	M	H	Y	Y	W	T	K	W
	A*2431	Unclassified	Y	S	A	V	M	Q	K	V	H	F	D	N	I	A	Y	L	M	H	Y	Y	W	T	K	W
	A*2432	Unclassified	Y	S	A	V	M	E	K	V	H	F	D	S	I	A	Y	L	M	H	Y	Y	W	T	K	W
	A*2433	A24	Y	S	A	V	M	E	K	V	H	F	D	N	I	A	Y	L	M	H	Y	Y	W	T	K	W
	A*2434	A24	Y	S	A	V	M	E	K	V	H	F	D	N	I	A	Y	L	M	H	Y	Y	W	T	K	W
	A*2435	A24	Y	S	A	V	M	E	K	V	H	F	D	N	I	A	Y	L	M	H	Y	Y	W	T	K	W
	A*2437	A24	Y	S	A	V	M	E	K	V	H	F	D	N	I	A	Y	L	M	H	Y	Y	W	T	K	W
	A*2438	A24	Y	S	A	V	M	E	K	V	H	F	D	N	I	A	Y	L	M	H	Y	Y	W	T	K	W
	A*2439	A24	Y	S	A	V	M	E	K	V	H	F	D	N	I	A	Y	L	M	H	Y	Y	W	T	K	W
	A*2440	A24	Y	S	A	V	M	E	K	V	H	F	D	N	I	A	Y	L	M	H	Y	Y	W	T	K	W
	A*2441	A24	Y	S	A	V	M	E	K	V	H	F	D	N	I	A	Y	L	M	R	D	Y	W	T	K	W
	A*2442	A24	Y	S	A	V	M	E	K	V	H	F	H	N	I	A	Y	L	M	H	Y	Y	W	T	K	W
	A*2443	A24	Y	S	A	V	M	E	K	V	H	F	D	N	I	A	Y	L	M	H	Y	Y	W	T	K	W
	A*2444	A24	Y	S	A	V	M	E	K	V	H	F	D	D	T	L	Y	L	M	H	Y	Y	W	T	K	W
	A*2446	A24	Y	S	A	V	M	E	K	V	H	F	D	N	I	A	Y	L	M	H	Y	Y	W	T	K	W
	A*2447	A24	Y	S	A	V	M	E	K	V	H	F	D	N	I	A	Y	L	M	H	Y	Y	W	T	K	W
	A*2448	A24	Y	S	A	V	M	E	K	V	H	F	D	N	I	A	Y	L	M	H	Y	Y	W	T	K	W
	A*2449	A24	Y	S	A	V	M	E	K	V	H	F	D	N	I	A	Y	L	M	H	Y	Y	W	T	K	W
	A*2450	Unclassified	Y	Y	A	V	M	E	K	V	H	F	D	N	I	A	Y	L	M	H	Y	Y	W	T	K	W
	A*2451	Unclassified	Y	S	A	V	M	E	K	V	H	Y	D	N	I	A	Y	L	I	H	Y	Y	W	T	K	W
	A*2452	A24	Y	S	A	V	M	E	K	V	H	F	D	N	I	A	Y	L	R	H	Y	Y	W	T	K	W
	A*2453	Unclassified	Y	S	A	V	M	E	K	V	H	Y	D	N	I	A	Y	L	M	H	Y	Y	W	T	K	W
	A*2501	A01	Y	Y	A	V	M	N	N	V	H	Y	D	S	I	A	Y	I	R	Q	D	Y	W	T	K	W
	A*2502	A01	Y	Y	A	V	M	N	N	V	Q	Y	D	S	I	A	Y	I	R	Q	D	Y	W	T	K	W
	A*2503	Unclassified	Y	F	A	V	M	N	N	V	H	Y	D	S	I	A	Y	I	R	Q	D	Y	W	T	K	W
	A*2504	A01	Y	Y	A	V	M	N	N	V	H	Y	D	S	I	A	Y	I	R	Q	D	Y	W	T	K	W
	A*2601	A01	Y	Y	A	V	M	N	N	V	H	Y	D	N	T	L	Y	I	R	Q	D	Y	W	T	K	W
	A*2602	A01	Y	Y	A	V	M	N	N	V	H	Y	D	N	T	L	Y	I	R	Q	N	Y	W	T	K	W
	A*2603	A01	Y	Y	A	V	M	N	N	V	H	Y	H	D	T	L	Y	I	R	Q	D	Y	W	T	K	W
	A*2604	A01	Y	Y	A	V	M	N	N	V	H	Y	D	N	T	L	Y	I	R	Q	D	Y	W	T	K	W
	A*2605	A01	Y	Y	A	V	M	N	N	V	H	Y	D	N	T	L	Y	I	R	Q	D	Y	W	T	K	W
	A*2606	A01	Y	Y	A	V	M	N	N	V	H	Y	H	D	T	L	Y	I	R	Q	D	Y	W	T	K	W
	A*2607	A01	Y	Y	A	V	M	E	K	V	H	Y	D	N	T	L	Y	I	R	Q	D	Y	W	T	K	W
	A*2608	A01	Y	Y	A	V	M	N	N	V	H	Y	D	N	T	L	Y	I	R	Q	D	Y	W	T	K	W
	A*2609	A01	Y	Y	A	V	M	N	N	V	H	Y	D	N	T	L	Y	I	R	Q	D	Y	W	T	K	W
	A*2610	A01	Y	Y	A	V	M	N	N	V	H	Y	D	N	T	L	Y	I	R	Q	D	Y	W	T	K	W
	A*2611	A01	Y	Y	A	V	M	N	N	V	H	Y	D	N	T	L	Y	I	R	Q	D	Y	W	T	K	W
	A*2612	A01	Y	Y	A	V	M	N	N	V	H	Y	D	N	T	L	Y	I	R	Q	D	Y	W	T	K	W
	A*2613	A01	Y	Y	A	V	M	N	N	V	Q	Y	D	N	T	L	Y	I	R	Q	D	Y	W	T	K	W
	A*2614	A01	Y	Y	A	V	M	N	N	V	H	Y	D	N	T	L	Y	I	R	Q	D	Y	W	T	K	W
	A*2615	A01	Y	Y	A	V	M	N	N	V	H	Y	D	N	T	L	Y	I	R	Q	D	Y	W	T	K	W
	A*2616	Unclassified	Y	S	A	V	M	N	N	V	H	Y	D	N	T	L	Y	I	R	Q	D	Y	W	T	K	W
	A*2617	A01	Y	Y	A	V	M	N	N	V	H	Y	D	N	T	L	Y	I	R	Q	D	Y	W	T	K	W
	A*2618	A01	Y	Y	A	V	M	N	N	V	H	Y	D	N	T	L	Y	I	R	Q	D	Y	W	T	K	W
	A*2619	A01	Y	Y	A	V	M	E	N	V	Q	Y	D	N	T	L	Y	I	R	Q	D	Y	W	T	K	W
	A*2620	Unclassified	Y	F	A	V	M	N	N	V	H	Y	D	N	T	L	Y	I	R	Q	D	Y	W	T	K	W
	A*2621	A01	Y	Y	A	V	M	N	N	V	H	Y	H	D	T	L	Y	I	R	Q	D	Y	W	T	K	W
	A*2622	A01	Y	Y	A	V	M	N	N	V	H	Y	D	N	T	L	Y	V	R	Q	D	Y	W	T	K	W
	A*2623	A01	Y	Y	A	V	M	N	N	V	H	Y	D	N	T	L	Y	I	R	Q	D	Y	W	T	K	W
	A*2624	A01	Y	Y	A	V	M	N	N	V	H	Y	D	N	T	L	Y	I	R	Q	D	Y	W	T	K	W
	A*2626	A01	Y	Y	A	V	M	N	N	V	H	Y	D	N	T	L	Y	I	R	Q	D	Y	W	T	K	W
	A*2901	A01 A24	Y	T	A	V	M	Q	N	V	Q	Y	D	N	T	L	Y	I	M	R	D	Y	W	T	K	W
	A*2902	A01 A24	Y	T	A	V	M	Q	N	V	Q	Y	D	N	T	L	Y	I	M	R	D	Y	W	T	K	W
	A*2903	A01 A24	Y	T	A	V	M	Q	N	V	Q	Y	D	N	T	L	Y	I	M	R	D	Y	W	T	K	W
	A*2904	Unclassified	Y	T	A	V	M	Q	H	V	Q	Y	D	N	T	L	Y	I	M	R	D	Y	W	T	K	W
	A*2905	A01 A24	Y	T	A	V	M	Q	N	V	Q	Y	D	N	T	L	Y	I	M	R	D	Y	W	T	K	W
	A*2906	A01 A24	Y	T	A	V	M	Q	N	V	Q	Y	D	N	T	L	Y	I	M	R	D	Y	W	T	K	W
	A*2907	Unclassified	Y	T	A	V	M	Q	N	V	Q	F	D	N	T	L	Y	L	M	R	D	Y	W	T	K	W
	A*2909	A01 A24	Y	T	A	V	M	Q	N	V	Q	Y	D	N	T	L	Y	I	M	R	D	Y	W	T	K	W
	A*2910	A01 A24	Y	T	A	V	M	Q	N	V	Q	Y	D	N	T	L	Y	I	M	R	D	Y	W	T	K	W
	A*2911	A01 A24	Y	T	A	V	M	Q	N	V	Q	Y	D	N	T	L	Y	I	M	R	D	Y	W	T	K	W
	A*2912	A01 A24	Y	T	A	V	M	Q	N	V	Q	Y	D	N	T	L	Y	I	M	R	D	Y	W	T	K	W
	A*2913	A01 A24	Y	T	A	V	M	Q	N	V	Q	Y	D	S	I	A	Y	I	M	R	D	Y	W	T	K	W
	A*2914	Unclassified	Y	T	A	V	M	E	N	V	Q	Y	D	N	T	L	Y	I	M	R	D	Y	W	T	K	W
	A*3001	A01 A03	Y	S	A	V	M	E	N	V	Q	Y	D	D	T	L	Y	I	I	E	H	Y	W	T	K	W
	A*3002	A01	Y	S	A	V	M	E	N	V	H	Y	D	N	T	L	Y	I	I	E	H	Y	W	T	K	W
	A*3003	A01	Y	S	A	V	M	E	N	V	H	Y	D	N	T	L	Y	I	I	E	H	Y	W	T	K	W
	A*3004	A01	Y	S	A	V	M	E	N	V	H	Y	D	N	T	L	Y	I	I	E	H	Y	W	T	K	W
	A*3006	A01	Y	S	A	V	M	E	N	V	H	Y	D	N	T	L	Y	I	I	E	H	Y	W	T	K	W
	A*3007	Unclassified	Y	S	A	V	M	E	K	V	H	Y	D	N	T	L	Y	I	I	E	H	Y	W	T	K	W
	A*3008	A01 A03	Y	Y	A	V	M	E	N	V	Q	Y	D	D	T	L	Y	I	I	E	H	Y	W	T	K	W
	A*3009	A01	Y	S	A	V	M	E	N	V	H	Y	D	N	T	L	Y	I	I	E	H	Y	W	T	K	W
	A*3010	Unclassified	Y	S	A	V	M	E	N	V	H	H	D	N	T	L	Y	I	I	E	H	Y	W	T	K	W
	A*3011	A01 A03	Y	S	A	V	M	E	N	V	Q	Y	D	D	T	L	Y	I	I	E	H	Y	W	T	K	W
	A*3012	A01	Y	S	A	V	M	E	N	V	H	Y	D	N	T	L	Y	I	I	E	H	Y	W	T	K	W
	A*3013	A01 A03	Y	S	A	V	M	E	N	V	H	Y	H	D	T	L	Y	I	I	E	H	Y	W	T	K	W
	A*3014	A01 A03	Y	S	A	V	M	E	N	V	Q	Y	D	D	T	L	Y	I	I	E	H	Y	W	T	K	W
	A*3015	A01 A03	Y	S	A	V	M	E	N	V	Q	Y	D	D	T	L	Y	I	I	E	H	Y	W	T	K	W
	A*3101	A03	Y	T	A	V	M	E	N	V	H	Y	D	D	T	L	Y	I	M	Q	D	Y	W	T	K	W
	A*3102	Unclassified	Y	T	A	V	M	E	K	V	H	Y	D	D	T	L	Y	I	M	Q	D	Y	W	T	K	W
	A*3103	A03	Y	T	A	V	M	E	N	V	H	Y	D	D	T	L	Y	I	I	R	D	Y	W	T	K	W
	A*3104	A03	Y	T	A	V	M	E	N	V	H	Y	D	D	T	L	Y	I	I	R	D	Y	W	T	K	W
	A*3105	A03	Y	T	A	V	M	E	N	V	H	Y	D	D	T	L	Y	I	M	Q	D	Y	W	T	K	W
	A*3106	A03	Y	T	A	V	M	E	N	V	H	Y	D	D	T	L	Y	I	M	R	D	Y	W	T	K	W
	A*3107	Unclassified	Y	T	A	V	M	E	K	V	H	Y	D	N	I	A	Y	I	M	Q	D	Y	W	T	K	W
	A*3108	Unclassified	Y	T	A	V	M	E	K	V	H	Y	D	N	I	A	Y	I	M	Q	D	Y	W	T	K	W
	A*3109	A03	Y	T	A	V	M	E	N	V	H	Y	D	D	T	L	Y	I	M	Q	D	Y	W	T	K	W
	A*3110	A01	Y	T	A	V	M	E	N	V	H	Y	D	N	I	A	Y	I	M	Q	D	Y	W	T	K	W
	A*3111	A03	Y	T	A	V	M	E	N	V	H	Y	D	D	T	L	Y	I	M	Q	D	Y	W	T	K	W
	A*3112	A03	Y	T	A	V	M	E	N	V	H	Y	D	D	T	L	Y	I	K	Q	D	Y	W	T	K	W
	A*3201	A01	Y	F	A	V	M	E	N	V	H	Y	D	S	I	A	Y	I	M	Q	D	Y	W	T	K	W
	A*3202	A01	Y	F	A	V	M	E	N	V	H	Y	D	S	I	A	Y	I	M	Q	D	Y	W	T	K	W
	A*3203	A01	Y	F	A	V	M	E	N	V	H	Y	D	N	I	A	Y	I	M	Q	D	Y	W	T	K	W
	A*3204	A01	Y	F	A	V	M	E	N	V	H	Y	D	S	I	A	Y	I	I	R	D	Y	W	T	K	W
	A*3205	A01	Y	F	A	V	M	E	K	V	H	Y	D	S	I	A	Y	I	M	Q	D	Y	W	T	K	W
	A*3206	A01	Y	F	A	V	M	E	N	V	H	Y	D	S	I	A	Y	I	M	Q	D	Y	W	T	K	W
	A*3207	A01	Y	S	A	V	M	E	N	V	H	Y	D	S	I	A	Y	I	M	Q	D	Y	W	T	K	W
	A*3208	A01	Y	F	A	V	M	E	N	V	H	Y	H	S	I	A	Y	I	M	Q	D	Y	W	T	K	W
	A*3209	A01	Y	F	A	V	M	E	N	V	H	Y	D	S	I	A	Y	I	M	Q	D	Y	W	T	K	W
	A*3210	A01	Y	F	A	V	M	E	N	V	H	Y	D	S	I	A	Y	I	M	Q	D	Y	W	T	K	W
	A*3301	A03	Y	T	A	V	M	N	N	V	H	Y	D	D	T	L	Y	I	M	Q	D	Y	W	T	K	W
	A*3303	A03	Y	T	A	V	M	N	N	V	H	Y	D	D	T	L	Y	I	M	Q	D	Y	W	T	K	W
	A*3304	A03	Y	T	A	V	M	N	N	V	H	Y	D	D	T	L	Y	I	M	Q	D	Y	W	T	K	W
	A*3305	A03	Y	T	A	V	M	N	N	V	H	Y	D	D	T	L	Y	I	M	Q	D	Y	W	T	K	W
	A*3306	A03	Y	T	A	V	M	N	N	V	H	Y	D	D	T	L	Y	I	M	Q	D	Y	W	T	K	W
	A*3307	A03	Y	T	A	V	M	N	N	V	H	Y	D	D	T	L	Y	I	M	Q	D	Y	W	T	K	W
	A*3308	Unclassified	Y	T	A	V	M	E	K	V	H	Y	D	D	T	L	Y	I	M	Q	D	Y	W	T	K	W
	A*3401	Unclassified	Y	Y	A	V	M	N	K	V	Q	Y	D	D	T	L	Y	I	R	Q	D	Y	W	T	K	W
	A*3402	A03	Y	Y	A	V	M	N	N	V	Q	Y	D	D	T	L	Y	I	I	R	D	Y	W	T	K	W
	A*3403	A03	Y	Y	A	V	M	N	N	V	Q	Y	D	D	T	L	Y	I	I	R	D	Y	W	T	K	W
	A*3404	A03	Y	Y	A	V	M	N	N	V	Q	Y	D	D	T	L	Y	I	I	R	D	Y	W	T	K	W
	A*3405	Unclassified	Y	Y	A	V	M	N	K	V	Q	Y	D	D	T	L	Y	I	R	Q	D	Y	W	T	K	W
	A*3406	A03	Y	Y	A	V	M	N	N	V	Q	Y	D	D	T	L	Y	I	R	Q	D	Y	W	T	K	W
	A*3601	A01	Y	F	A	V	M	E	N	M	H	Y	D	N	T	L	Y	I	I	R	D	Y	W	T	K	W
	A*3602	A01	Y	F	A	V	M	E	N	M	H	Y	D	N	T	L	Y	I	I	R	D	Y	W	T	K	W
	A*3603	A01	Y	F	A	V	M	E	N	M	H	Y	D	N	T	L	Y	L	M	R	D	Y	W	T	K	W
	A*3604	A01	Y	F	A	V	M	E	N	M	H	Y	D	N	T	L	Y	I	I	R	D	Y	W	T	K	W
	A*4301	Unclassified	Y	Y	A	V	M	Q	N	V	H	Y	D	N	T	L	Y	I	R	Q	D	Y	W	T	K	W
	A*6601	A03	Y	Y	A	V	M	N	N	V	Q	Y	D	D	T	L	Y	I	R	Q	D	Y	W	T	K	W
	A*6602	A03	Y	Y	A	V	M	N	N	V	Q	Y	D	D	T	L	Y	I	R	Q	D	Y	W	T	K	W
	A*6603	A03	Y	Y	A	V	M	N	N	V	H	Y	D	D	T	L	Y	I	R	Q	D	Y	W	T	K	W
	A*6604	A03	Y	Y	A	V	M	N	N	V	Q	Y	D	D	T	L	Y	I	R	Q	D	Y	W	T	K	W
	A*6801	A03	Y	Y	A	V	M	N	N	V	Q	Y	D	D	T	L	Y	I	M	R	D	Y	W	T	K	W
	A*6802	A02	Y	Y	A	V	M	N	N	V	Q	Y	D	D	T	L	Y	I	R	H	Y	Y	W	T	K	W
	A*6803	A03	Y	Y	A	V	M	N	N	V	H	Y	D	D	T	L	Y	I	M	R	D	Y	W	T	K	W
	A*6804	A03	Y	Y	A	V	M	N	N	V	H	Y	D	D	T	L	Y	I	M	R	D	Y	W	T	K	W
	A*6805	A03	Y	Y	A	V	M	N	N	V	H	Y	H	D	T	L	Y	I	M	R	D	Y	W	T	K	W
	A*6806	A01 A03	Y	Y	A	V	M	N	N	V	Q	Y	D	D	T	L	Y	I	M	E	H	Y	W	T	K	W
	A*6807	A01 A03	Y	Y	A	V	M	N	N	V	Q	Y	D	D	T	L	Y	I	M	R	H	Y	W	T	K	W
	A*6808	A03	Y	Y	A	V	M	N	N	V	Q	Y	D	D	T	L	Y	I	M	R	D	Y	W	T	K	W
	A*6809	A03	Y	Y	A	V	M	N	N	V	Q	Y	D	D	T	L	Y	I	M	R	D	Y	W	T	K	W
	A*6810	A03	Y	Y	A	V	M	E	N	V	Q	Y	D	D	T	L	Y	I	M	R	D	Y	W	T	K	W
	A*6812	A03	Y	Y	A	V	M	N	N	V	Q	Y	D	D	T	L	Y	I	M	R	D	Y	W	T	K	W
	A*6813	A03	Y	Y	A	V	M	E	N	V	Q	Y	D	D	T	L	Y	I	M	R	D	Y	W	T	K	W
	A*6814	A03	Y	Y	A	V	M	E	N	V	Q	Y	D	D	T	L	Y	I	M	R	D	Y	W	T	K	W
	A*6815	A02	Y	Y	A	V	M	N	N	V	H	Y	H	D	T	L	Y	I	R	H	Y	Y	W	T	K	W
	A*6816	A03	Y	Y	A	V	M	N	N	V	Q	Y	D	D	T	L	Y	I	M	R	D	Y	W	T	K	W
	A*6817	Unclassified	Y	Y	A	V	M	N	N	V	Q	Y	D	D	T	L	Y	I	M	R	V	Y	W	T	K	W
	A*6819	A03	Y	Y	A	V	M	N	N	V	Q	Y	D	D	T	L	Y	I	M	R	D	Y	W	T	K	W
	A*6820	A03	Y	Y	A	V	M	N	N	V	H	Y	H	D	T	L	Y	I	M	R	D	Y	W	T	K	W
	A*6821	A03	Y	Y	A	V	M	N	N	V	Q	Y	D	D	T	L	Y	I	M	R	D	Y	W	T	K	W
	A*6822	A03	Y	Y	A	V	M	N	N	V	Q	Y	D	D	T	L	Y	I	M	R	D	Y	W	T	K	W
	A*6823	A03	Y	Y	A	V	M	N	N	V	Q	Y	D	D	T	L	Y	I	R	R	D	Y	W	T	K	W
	A*6824	A03	Y	Y	A	V	M	N	N	V	Q	Y	D	D	T	L	Y	I	M	R	D	Y	W	T	K	W
	A*6825	A03	Y	Y	A	V	M	N	N	V	Q	Y	D	D	T	L	Y	I	M	R	D	Y	W	T	K	W
	A*6826	A03	Y	Y	A	V	M	N	N	V	Q	Y	D	D	T	L	Y	I	M	R	D	Y	W	T	K	W
	A*6827	A02	Y	Y	A	V	M	N	N	V	Q	Y	D	D	T	L	Y	I	R	H	Y	Y	W	T	K	W
	A*6828	A02	Y	Y	A	V	M	N	N	V	Q	Y	D	D	T	L	Y	I	R	H	Y	Y	W	T	K	W
	A*6901	A02	Y	Y	A	V	M	N	N	V	Q	Y	D	D	T	L	Y	V	R	H	Y	Y	W	T	K	W
	A*7401	A03	Y	F	A	V	M	E	N	V	H	Y	D	D	T	L	Y	I	M	Q	D	Y	W	T	K	W
	A*7402	A03	Y	F	A	V	M	E	N	V	H	Y	D	D	T	L	Y	I	M	Q	D	Y	W	T	K	W
	A*7403	A03	Y	F	A	V	M	E	N	V	H	Y	D	D	T	L	Y	I	M	Q	D	Y	W	T	K	W
	A*7404	A03	Y	F	A	V	M	E	K	V	H	Y	D	D	T	L	Y	I	M	Q	D	Y	W	T	K	W
	A*7405	A03	Y	F	A	V	M	E	N	V	H	Y	D	D	T	L	Y	I	M	Q	D	Y	W	T	K	W
	A*7406	A03	Y	F	A	V	M	E	N	V	H	Y	H	D	T	L	Y	I	M	Q	D	Y	W	T	K	W
	A*7407	A03	Y	F	A	V	M	E	N	V	H	Y	D	D	T	L	Y	I	M	Q	D	Y	W	T	K	W
	A*7408	A03	Y	F	A	V	M	E	N	V	H	Y	D	D	T	L	Y	I	M	Q	D	Y	W	T	K	W
	A*7409	A03	Y	F	A	V	M	E	N	V	H	Y	D	D	T	L	Y	I	M	Q	D	Y	W	T	K	W
	A*7410	A01	Y	F	A	V	M	E	N	V	H	Y	D	N	T	L	Y	I	M	Q	D	Y	W	T	K	W
	A*7411	A03	Y	F	A	V	M	E	N	V	H	Y	D	D	T	L	Y	I	M	Q	D	Y	W	T	K	W
	A*8001	A01	Y	F	A	V	M	E	N	V	H	Y	N	N	T	L	Y	I	I	R	D	Y	W	T	K	W
	B*0702	B07	Y	Y	S	V	E	N	I	Y	Q	Y	D	S	N	L	Y	L	S	D	Y	Y	W	T	K	W
	B*0703	B07	Y	Y	S	V	E	N	I	Y	N	Y	D	S	N	L	Y	L	S	D	Y	Y	W	T	K	W
	B*0704	B07	Y	Y	S	V	E	N	I	Y	Q	Y	D	S	N	L	Y	L	S	D	Y	Y	W	T	K	W
	B*0705	B07	Y	Y	S	V	E	N	I	Y	Q	Y	D	S	N	L	Y	L	S	N	Y	Y	W	T	K	W
	B*0706	B07	Y	Y	S	V	E	N	I	Y	Q	Y	D	S	N	L	Y	L	S	N	Y	Y	W	T	K	W
	B*0707	B07	Y	Y	S	V	E	N	I	Y	Q	Y	D	S	N	L	Y	L	R	D	Y	Y	W	T	K	W
	B*0708	Unclassified	Y	Y	S	V	E	N	I	F	N	Y	D	S	N	L	Y	L	S	D	Y	Y	W	T	K	W
	B*0709	B07	Y	Y	S	V	E	N	I	Y	Q	Y	D	S	N	L	Y	L	S	D	S	Y	W	T	K	W
	B*0710	Unclassified	Y	Y	S	V	E	N	I	C	Q	Y	D	S	N	L	Y	L	S	D	Y	Y	W	T	K	W
	B*0711	Unclassified	Y	Y	S	V	E	N	I	Y	Q	Y	D	N	N	L	Y	L	S	D	S	Y	W	T	K	W
	B*0712	B07	Y	Y	S	V	E	N	I	Y	Q	Y	D	S	N	L	Y	I	R	D	Y	Y	W	T	K	W
	B*0713	Unclassified	Y	Y	S	V	G	E	K	Y	Q	Y	D	S	N	L	Y	L	S	D	Y	Y	W	T	K	W
	B*0714	B07	Y	Y	S	V	E	N	I	Y	Q	Y	D	S	N	L	Y	I	R	D	Y	Y	W	T	K	W
	B*0715	B07	Y	Y	S	V	E	N	I	Y	Q	Y	D	S	N	L	Y	L	S	D	Y	Y	W	T	K	W
	B*0716	B07	Y	Y	S	V	E	N	I	Y	N	Y	Y	S	N	L	Y	L	S	D	Y	Y	W	T	K	W
	B*0717	B07	Y	Y	S	V	E	N	I	Y	Q	Y	D	S	N	L	Y	L	S	D	S	Y	W	T	K	W
	B*0718	B07	Y	Y	S	V	E	N	I	Y	Q	Y	D	S	N	L	Y	I	R	D	Y	Y	W	T	K	W
	B*0719	B07	Y	Y	S	V	E	N	I	Y	Q	Y	D	S	N	L	Y	L	S	D	Y	Y	W	T	K	W
	B*0720	B07	Y	Y	S	V	E	N	I	Y	Q	Y	D	S	N	L	Y	L	S	D	Y	Y	W	T	K	W
	B*0721	B07	Y	Y	S	V	E	N	I	Y	Q	Y	D	S	N	L	Y	L	S	D	Y	Y	W	T	K	W
	B*0722	B07	Y	Y	S	V	E	N	I	Y	Q	Y	D	S	N	L	Y	L	S	D	Y	Y	W	T	K	W
	B*0723	B07	Y	Y	S	V	E	N	I	Y	Q	Y	D	S	N	L	H	L	S	D	Y	Y	W	T	K	W
	B*0724	B07	Y	Y	S	V	E	N	I	Y	Q	Y	D	S	N	L	Y	L	S	D	Y	Y	W	T	K	W
	B*0725	B07	Y	Y	S	V	E	N	I	Y	Q	Y	D	S	N	L	Y	L	S	D	Y	Y	W	T	K	W
	B*0726	B07	Y	Y	S	V	E	N	I	Y	Q	Y	D	S	N	L	Y	L	S	D	Y	Y	W	T	K	W
	B*0727	Unclassified	Y	Y	S	V	E	N	I	S	N	Y	Y	D	T	L	Y	L	S	D	Y	Y	W	T	K	W
	B*0728	Unclassified	Y	Y	S	V	E	N	I	Y	Q	Y	D	S	N	L	Y	L	S	D	D	Y	W	T	K	W
	B*0729	Unclassified	Y	D	S	V	E	N	I	Y	Q	Y	D	S	N	L	Y	L	S	D	Y	Y	W	T	K	W
	B*0730	B07	Y	Y	S	V	E	N	I	Y	Q	Y	D	S	N	L	Y	L	S	D	Y	Y	W	T	K	W
	B*0731	B07	Y	Y	S	V	E	N	I	Y	Q	Y	D	S	N	L	Y	L	S	D	Y	Y	W	T	K	W
	B*0732	Unclassified	Y	Y	S	V	E	N	I	F	N	Y	D	S	N	L	Y	L	S	N	Y	Y	W	T	K	W
	B*0733	B07	Y	Y	S	V	E	N	I	Y	Q	Y	D	S	N	L	Y	L	S	D	Y	Y	W	T	K	W
	B*0734	B07	Y	Y	S	V	E	N	I	Y	Q	Y	D	S	N	L	Y	L	S	N	Y	Y	W	T	K	W
	B*0735	B07	Y	Y	S	V	E	N	I	Y	Q	Y	D	S	N	L	Y	L	S	D	Y	Y	W	T	K	W
	B*0736	B07	Y	Y	S	V	E	N	I	Y	Q	Y	D	N	I	A	Y	L	S	D	Y	Y	W	T	K	W
	B*0737	B07	Y	Y	S	V	E	N	I	Y	N	Y	Y	S	N	L	Y	L	S	D	Y	Y	W	T	K	W
	B*0738	Unclassified	Y	Y	S	V	E	N	I	F	N	Y	Y	N	I	A	Y	L	S	D	Y	Y	W	T	K	W
	B*0739	B07	Y	Y	S	V	E	N	I	Y	Q	Y	D	S	N	L	Y	L	S	D	Y	Y	W	T	K	W
	B*0740	B07	Y	Y	S	V	E	N	I	Y	Q	Y	D	S	N	L	Y	L	S	N	Y	Y	W	T	K	W
	B*0741	B07	Y	Y	S	V	E	N	I	Y	Q	Y	D	S	N	L	Y	L	S	D	Y	Y	W	T	K	W
	B*0742	B07	Y	Y	S	V	E	N	I	Y	Q	Y	D	S	N	L	Y	L	S	D	Y	Y	W	T	K	W
	B*0743	B07	Y	Y	S	V	E	N	I	Y	Q	Y	D	S	N	L	Y	L	S	D	Y	Y	W	T	K	W
	B*0801	B08	Y	D	S	V	E	N	I	F	N	Y	D	S	N	L	Y	L	S	N	Y	Y	W	T	K	W
	B*0802	B08	Y	D	S	V	E	N	I	F	N	Y	D	N	T	A	Y	L	S	N	Y	Y	W	T	K	W
	B*0803	B08	Y	D	S	V	E	N	I	F	N	Y	Y	N	I	A	Y	L	S	N	Y	Y	W	T	K	W
	B*0804	Unclassified	Y	D	S	V	E	N	I	S	N	Y	D	S	N	L	Y	L	S	N	Y	Y	W	T	K	W
	B*0805	Unclassified	Y	D	S	V	E	N	T	F	N	Y	D	S	N	L	Y	L	S	N	Y	Y	W	T	K	W
	B*0806	Unclassified	Y	D	S	V	E	N	I	F	N	Y	D	N	N	L	Y	L	S	N	Y	Y	W	T	K	W
	B*0807	B08	Y	D	S	V	E	N	I	F	N	Y	D	S	N	L	Y	L	S	D	Y	Y	W	T	K	W
	B*0808	B08	Y	D	S	V	E	N	I	F	N	Y	D	S	N	L	Y	L	S	N	Y	Y	W	P	S	G
	B*0809	B08	Y	D	S	V	E	N	I	F	N	Y	D	S	N	L	Y	W	T	N	Y	Y	W	T	K	W
	B*0810	Unclassified	Y	D	S	V	E	D	I	F	N	Y	D	S	N	L	Y	L	S	N	Y	Y	W	T	K	W
	B*0811	B08	Y	D	S	V	E	N	I	F	N	Y	D	S	N	L	Y	L	S	N	Y	Y	W	T	K	W
	B*0812	B08	Y	D	S	V	E	N	I	F	N	Y	D	S	N	L	Y	L	R	N	Y	Y	W	T	K	W
	B*0813	B08	Y	D	S	V	E	N	I	F	N	Y	D	S	N	L	Y	L	S	N	Y	Y	W	T	K	W
	B*0814	Unclassified	Y	D	S	V	E	N	I	F	N	Y	D	S	N	L	Y	L	S	H	D	Y	W	T	K	W
	B*0815	B08	Y	D	S	V	E	N	I	F	N	Y	D	S	N	L	Y	L	S	N	Y	Y	W	T	K	W
	B*0816	B08	Y	D	S	V	E	N	I	F	N	Y	D	S	N	L	Y	L	R	N	Y	Y	W	T	K	W
	B*0817	Unclassified	Y	D	S	V	E	E	I	S	N	Y	D	N	N	L	Y	L	S	N	Y	Y	W	T	K	W
	B*0818	B08	Y	D	S	V	E	N	I	F	N	Y	D	S	N	L	Y	L	S	N	Y	Y	W	T	K	W
	B*0819	B08	Y	D	S	V	E	N	I	F	N	Y	D	S	N	L	Y	L	S	N	Y	Y	W	T	K	W
	B*0820	B08	Y	D	S	V	E	N	I	F	N	Y	D	S	N	L	Y	L	S	N	Y	Y	W	T	K	W
	B*0821	B08	Y	D	S	V	E	N	I	F	N	Y	D	S	N	L	Y	L	S	N	Y	Y	W	T	K	W
	B*0822	B08	Y	D	S	V	E	N	I	F	N	Y	D	S	N	L	Y	L	S	N	Y	Y	W	T	K	W
	B*0823	B08	Y	D	S	V	E	N	I	F	N	Y	Y	S	N	L	Y	L	S	N	Y	Y	W	T	K	W
	B*0824	B08	Y	D	S	V	E	N	I	F	N	Y	D	S	N	L	Y	L	S	N	Y	Y	W	T	K	W
	B*0825	B08	Y	D	S	V	E	N	I	F	N	Y	D	S	N	L	Y	L	S	N	Y	Y	W	T	K	W
	B*1301	Unclassified	Y	Y	T	V	M	E	I	S	N	Y	Y	N	T	A	Y	I	R	N	L	Y	W	T	K	W
	B*1302	Unclassified	Y	Y	T	V	M	E	I	S	N	Y	Y	N	T	A	Y	W	T	N	L	Y	W	T	K	W
	B*1303	Unclassified	Y	Y	T	V	M	E	I	S	N	Y	Y	N	T	A	Y	W	T	N	L	Y	W	T	K	W
	B*1304	Unclassified	Y	Y	T	V	M	E	I	S	N	Y	Y	N	T	A	Y	W	T	D	S	Y	W	T	K	W
	B*1306	Unclassified	Y	Y	T	V	M	E	I	S	N	Y	Y	N	T	A	Y	I	R	N	L	Y	W	T	K	W
	B*1307	Unclassified	Y	Y	T	V	M	K	T	Q	R	G	R	L	Y	N	E	G	D	D	K	E	T	E	R	V
	B*1308	Unclassified	Y	Y	T	V	M	E	I	S	N	Y	Y	N	T	A	Y	W	T	N	L	Y	W	T	K	W
	B*1309	B62	Y	Y	T	V	M	E	I	S	N	Y	Y	S	N	L	Y	W	T	N	L	Y	W	T	K	W
	B*1310	Unclassified	Y	Y	T	V	M	E	I	S	N	Y	Y	N	T	A	Y	L	R	D	S	Y	W	T	K	W
	B*1311	Unclassified	Y	Y	T	V	M	E	I	S	N	Y	Y	N	T	A	Y	L	R	N	L	Y	W	T	K	W
	B*1312	Unclassified	Y	Y	T	V	M	E	I	S	N	Y	Y	N	T	A	Y	I	R	N	L	Y	W	T	K	W
	B*1313	B62	Y	Y	T	V	M	E	I	S	N	Y	Y	N	T	A	Y	I	R	N	Y	Y	W	T	K	W
	B*1401	B27	Y	Y	S	V	E	N	I	C	N	Y	D	S	N	L	Y	L	W	N	F	Y	W	T	K	W
	B*1402	B27	Y	Y	S	V	E	N	I	C	N	Y	D	S	N	L	Y	L	W	N	F	Y	W	T	K	W
	B*1403	B27	Y	Y	S	V	E	N	I	C	N	Y	D	S	N	L	Y	L	W	N	F	Y	W	T	K	W
	B*1404	Unclassified	H	Y	S	V	E	N	N	C	N	Y	D	S	N	L	Y	L	W	N	F	Y	W	T	K	W
	B*1405	B27	Y	Y	S	V	E	N	I	C	N	Y	D	S	N	L	Y	L	S	N	F	Y	W	T	K	W
	B*1406	B27	Y	Y	S	V	E	N	I	C	N	Y	D	S	N	L	Y	L	R	N	F	Y	W	T	K	W
	B*1407	B27	Y	Y	S	V	E	N	I	C	N	Y	D	S	N	L	Y	L	W	N	F	Y	W	T	K	W
	B*1501	B62	Y	Y	A	V	M	E	I	S	N	Y	Y	S	N	L	Y	L	R	D	S	Y	W	T	K	W
	B*1502	B62	Y	Y	A	V	M	N	I	S	N	Y	Y	S	N	L	Y	I	R	D	S	Y	W	T	K	W
	B*1503	B27	Y	Y	S	V	E	E	I	S	N	Y	Y	S	N	L	Y	L	R	D	S	Y	W	T	K	W
	B*1504	B62	Y	Y	A	V	M	E	I	S	N	Y	Y	S	N	L	Y	W	T	D	S	Y	W	T	K	W
	B*1505	B62	Y	Y	A	V	M	E	I	S	N	Y	Y	S	N	L	Y	L	R	D	S	Y	W	T	K	W
	B*1506	Unclassified	Y	Y	A	V	M	E	I	S	N	F	Y	S	N	L	Y	L	R	D	S	Y	W	T	K	W
	B*1507	B62	Y	Y	A	V	M	E	I	S	N	Y	Y	S	N	L	Y	L	S	D	S	Y	W	T	K	W
	B*1508	B07	Y	Y	A	V	M	N	I	F	N	Y	Y	S	N	L	Y	L	R	D	S	Y	W	T	K	W
	B*1509	B27	Y	Y	S	V	E	N	I	C	N	Y	Y	S	N	L	Y	L	R	N	Y	Y	W	T	K	W
	B*1510	B27	Y	Y	S	V	E	N	I	C	N	Y	Y	S	N	L	Y	L	R	D	Y	Y	W	T	K	W
	B*1511	Unclassified	Y	Y	A	V	M	N	I	Y	N	Y	Y	S	N	L	Y	L	R	D	S	Y	W	T	K	W
	B*1512	B62	Y	Y	A	V	M	E	I	S	N	Y	Y	S	N	L	Y	L	R	D	S	Y	W	T	K	W
	B*1513	B62	Y	Y	A	V	M	N	I	S	N	Y	Y	N	I	A	Y	I	R	D	S	Y	W	T	K	W
	B*1514	B62	Y	Y	A	V	M	E	I	S	N	Y	Y	S	N	L	Y	L	R	D	S	Y	W	T	K	W
	B*1515	B62	Y	Y	A	V	M	N	I	S	N	Y	Y	S	N	L	Y	L	R	D	S	Y	W	T	K	W
	B*1516	B58	Y	Y	A	V	M	E	N	M	S	Y	Y	N	I	A	Y	W	R	D	S	Y	W	T	K	W
	B*1517	B58	Y	Y	A	V	M	E	N	M	S	Y	Y	N	I	A	Y	L	R	H	D	Y	W	T	K	W
	B*1518	B27	Y	Y	S	V	E	N	I	C	N	Y	Y	S	N	L	Y	L	R	D	S	Y	W	T	K	W
	B*1519	B62	Y	Y	A	V	M	E	I	S	N	Y	Y	S	N	L	Y	L	R	D	S	Y	W	T	K	W
	B*1520	B62	Y	Y	A	V	M	E	I	S	N	Y	Y	S	N	L	Y	I	R	D	S	Y	W	T	K	W
	B*1521	Unclassified	Y	Y	A	V	M	N	I	C	N	Y	Y	S	N	L	Y	I	R	D	S	Y	W	T	K	W
	B*1523	B27	Y	Y	S	V	E	N	I	C	N	Y	Y	N	I	A	Y	L	R	D	S	Y	W	T	K	W
	B*1524	B62	Y	Y	A	V	M	E	I	S	N	Y	Y	N	I	A	Y	L	R	D	S	Y	W	T	K	W
	B*1525	B62	Y	Y	A	V	M	E	I	S	N	Y	Y	S	N	L	Y	I	R	D	S	Y	W	T	K	W
	B*1527	Unclassified	Y	Y	A	V	M	E	I	S	N	F	Y	S	N	L	Y	L	R	D	S	Y	W	T	K	W
	B*1528	B62	Y	Y	A	V	M	E	I	S	N	Y	Y	S	N	L	Y	L	R	D	S	Y	W	T	K	W
	B*1529	Unclassified	Y	Y	S	V	E	N	I	F	N	Y	Y	S	N	L	Y	L	R	D	S	Y	W	T	K	W
	B*1530	B62	Y	Y	A	V	M	E	I	S	N	Y	Y	S	N	L	Y	L	R	N	Y	Y	W	T	K	W
	B*1531	B62	Y	Y	A	V	M	N	I	S	N	Y	Y	S	N	L	Y	L	R	D	S	Y	W	T	K	W
	B*1532	Unclassified	Y	Y	A	V	M	E	I	S	N	S	Y	S	N	L	Y	L	R	D	S	Y	W	T	K	W
	B*1533	B62	Y	Y	A	V	M	E	I	S	N	Y	Y	S	N	L	Y	L	R	D	S	Y	W	T	K	W
	B*1534	B62	Y	Y	A	V	M	E	I	S	N	Y	Y	S	N	L	Y	L	R	D	S	Y	W	T	K	W
	B*1535	B62	Y	Y	A	V	M	E	I	S	N	Y	Y	S	N	L	Y	L	T	D	S	Y	W	T	K	W
	B*1536	Unclassified	Y	Y	A	V	M	E	I	S	N	Y	Y	N	T	A	Y	I	R	D	S	Y	W	T	K	W
	B*1537	B27	Y	Y	S	V	E	N	I	C	N	Y	Y	S	N	L	Y	L	R	D	Y	Y	W	T	K	W
	B*1538	B62	Y	Y	A	V	M	E	I	S	N	Y	Y	S	N	L	Y	L	R	D	S	Y	W	T	K	W
	B*1539	B62	Y	Y	A	V	M	E	I	S	N	Y	Y	S	N	L	Y	L	R	D	S	Y	W	T	K	W
	B*1540	B62	Y	Y	A	V	M	E	I	S	N	Y	Y	S	N	L	Y	L	R	D	S	Y	W	T	K	W
	B*1542	B62	Y	Y	A	V	M	E	I	S	N	Y	Y	S	N	L	Y	W	T	N	L	Y	W	T	K	W
	B*1543	Unclassified	Y	Y	A	V	M	E	I	S	N	Y	Y	D	T	L	Y	L	R	D	S	Y	W	T	K	W
	B*1544	Unclassified	Y	Y	A	V	M	N	I	C	N	Y	Y	S	N	L	Y	I	R	D	S	Y	W	T	K	W
	B*1545	B62	Y	Y	A	V	M	E	I	S	N	Y	Y	S	N	L	Y	L	S	D	Y	Y	W	T	K	W
	B*1546	B44	Y	Y	A	V	K	E	I	S	N	Y	Y	S	N	L	Y	L	R	D	S	Y	W	T	K	W
	B*1547	B27	Y	Y	S	V	E	E	I	S	N	Y	Y	S	N	L	Y	L	R	D	S	Y	W	T	K	W
	B*1548	B62	Y	Y	A	V	M	E	I	S	N	Y	Y	S	N	L	Y	L	R	N	Y	Y	W	T	K	W
	B*1549	B27	Y	Y	S	V	E	E	I	S	N	Y	Y	S	N	L	Y	L	R	D	S	Y	W	T	K	W
	B*1550	B62	Y	Y	A	V	M	E	I	S	N	Y	Y	S	N	L	Y	L	R	D	S	Y	W	T	K	W
	B*1551	B27	Y	Y	S	V	E	N	I	C	N	Y	Y	S	N	L	Y	L	R	D	S	Y	W	T	K	W
	B*1552	B27	Y	Y	S	V	E	N	I	C	N	Y	Y	S	N	L	Y	L	R	D	S	Y	W	T	K	W
	B*1553	B44	Y	Y	T	V	K	E	I	S	N	Y	Y	S	N	L	Y	L	R	D	S	Y	W	T	K	W
	B*1554	B27	Y	Y	S	V	E	E	I	S	N	Y	Y	S	N	L	Y	L	R	D	S	Y	W	T	K	W
	B*1555	B62	Y	Y	A	V	M	N	I	S	N	Y	Y	S	N	L	Y	L	S	D	S	Y	W	T	K	W
	B*1556	Unclassified	Y	Y	A	V	M	E	I	F	N	Y	Y	S	N	L	Y	L	R	D	S	Y	W	T	K	W
	B*1557	Unclassified	Y	Y	A	V	M	E	I	S	N	Y	Y	N	N	L	Y	L	R	D	S	Y	W	T	K	W
	B*1558	B62	Y	Y	A	V	M	E	I	S	N	Y	Y	S	N	L	Y	L	R	N	F	Y	W	T	K	W
	B*1560	B62	Y	Y	A	V	M	E	I	S	N	Y	Y	S	N	L	Y	L	R	D	S	Y	W	T	K	W
	B*1561	B27	Y	Y	S	V	E	E	I	S	N	Y	D	S	N	L	Y	L	R	D	S	Y	W	T	K	W
	B*1562	B27	Y	Y	S	V	E	E	I	S	N	Y	Y	S	N	L	Y	I	R	D	S	Y	W	T	K	W
	B*1563	B62	Y	Y	A	V	M	E	I	S	N	Y	Y	S	N	L	Y	L	R	D	Y	Y	W	T	K	W
	B*1564	Unclassified	Y	Y	S	V	E	N	I	S	N	Y	Y	S	N	L	Y	L	R	D	S	Y	W	T	K	W
	B*1565	B62	Y	Y	A	V	M	E	I	S	N	Y	Y	S	N	L	Y	L	R	D	S	Y	W	T	K	W
	B*1566	Unclassified	Y	Y	A	V	M	E	I	C	N	Y	Y	S	N	L	Y	L	R	D	S	Y	W	T	K	W
	B*1567	B58	Y	Y	A	V	M	E	N	M	S	Y	Y	N	I	A	Y	W	R	D	S	Y	W	T	K	W
	B*1568	B27	Y	Y	S	V	E	E	I	S	N	Y	Y	S	N	L	Y	L	S	D	S	Y	W	T	K	W
	B*1569	B27	Y	Y	S	V	E	E	I	S	N	Y	Y	S	N	L	Y	L	R	D	S	Y	W	T	K	W
	B*1570	B62	Y	Y	A	V	M	E	I	S	N	Y	D	S	N	L	Y	L	R	D	S	Y	W	T	K	W
	B*1571	Unclassified	Y	H	A	V	M	E	I	S	N	Y	Y	S	N	L	Y	L	R	D	S	Y	W	T	K	W
	B*1572	B27	Y	Y	S	V	E	N	I	C	N	Y	Y	S	N	L	Y	L	R	D	S	Y	W	T	K	W
	B*1573	B62	Y	Y	A	V	M	E	I	S	N	Y	Y	S	N	L	Y	L	R	N	L	Y	W	T	K	W
	B*1574	B27	Y	Y	S	V	E	E	I	S	N	Y	Y	S	N	L	Y	L	R	D	S	Y	W	T	K	W
	B*1575	B62	Y	Y	A	V	M	E	I	S	N	Y	Y	S	N	L	Y	L	R	D	S	Y	W	T	K	W
	B*1576	Unclassified	Y	Y	A	V	M	N	I	Y	Q	Y	D	S	N	L	Y	L	R	D	S	Y	W	T	K	W
	B*1577	Unclassified	Y	Y	A	V	M	E	I	S	N	Y	Y	S	N	L	Y	I	R	D	D	Y	W	T	K	W
	B*1578	B62	Y	Y	A	V	M	E	I	S	N	Y	Y	S	N	L	Y	L	R	D	S	Y	W	T	K	W
	B*1580	B27	Y	Y	S	V	E	N	I	C	N	Y	Y	S	N	L	Y	I	R	D	S	Y	W	T	K	W
	B*1581	B62	Y	Y	A	V	M	E	I	S	N	Y	Y	S	N	L	Y	L	R	D	S	Y	W	T	K	W
	B*1582	B62	Y	Y	A	V	M	E	I	S	N	Y	Y	S	N	L	Y	L	R	D	S	Y	W	T	K	W
	B*1583	B62	Y	Y	A	V	M	E	I	S	N	Y	Y	S	N	L	Y	W	T	N	Y	Y	W	T	K	W
	B*1584	Unclassified	Y	Y	A	V	M	E	I	S	N	F	Y	S	N	L	Y	L	R	D	S	Y	W	T	K	W
	B*1585	B62	Y	Y	A	V	M	E	I	S	N	Y	Y	S	N	L	Y	I	R	D	S	Y	W	T	K	W
	B*1586	B62	Y	Y	A	V	M	E	I	S	N	Y	Y	S	N	L	Y	L	R	N	L	Y	W	T	K	W
	B*1587	Unclassified	Y	Y	A	V	M	E	I	S	N	Y	Y	S	I	A	Y	L	R	D	S	Y	W	T	K	W
	B*1588	B62	Y	Y	A	V	M	N	I	S	N	Y	Y	S	N	L	Y	I	R	D	S	Y	W	T	K	W
	B*1589	Unclassified	Y	Y	A	V	M	N	I	S	N	Y	Y	N	T	A	Y	I	R	D	S	Y	W	T	K	W
	B*1590	B27	Y	Y	S	V	E	N	I	C	N	Y	Y	S	N	L	Y	L	R	D	Y	Y	W	T	K	W
	B*1591	B27	Y	Y	S	V	E	E	I	S	N	Y	Y	S	N	L	Y	L	R	D	S	Y	W	T	K	W
	B*1592	B62	Y	Y	A	V	M	E	I	S	N	Y	Y	S	N	L	Y	L	R	D	S	Y	W	T	K	W
	B*1593	B27	Y	Y	S	V	E	N	I	C	N	Y	Y	S	N	L	Y	L	R	D	S	Y	W	T	K	W
	B*1595	B58	Y	Y	A	V	M	E	N	M	S	Y	Y	N	I	A	Y	W	R	D	S	Y	W	T	K	W
	B*1596	B62	Y	Y	A	V	M	E	I	S	N	Y	Y	S	N	L	Y	L	R	D	S	Y	W	T	K	W
	B*1597	B62	Y	Y	A	V	M	E	I	S	N	Y	Y	S	N	L	Y	L	R	D	S	Y	W	T	K	W
	B*1598	B27	Y	Y	S	V	E	E	I	S	N	Y	Y	S	N	L	Y	L	R	D	S	Y	W	T	K	W
	B*1599	B27	Y	Y	S	V	E	N	I	C	N	Y	Y	S	N	L	Y	L	R	D	Y	Y	W	T	K	W
	B*1801	B44	Y	H	S	V	T	N	I	S	N	Y	Y	S	N	L	Y	L	R	D	S	Y	W	T	K	W
	B*1802	B44	Y	H	S	V	T	N	I	S	N	Y	Y	S	N	L	Y	L	N	D	S	Y	W	T	K	W
	B*1803	B44	Y	H	S	V	T	N	I	S	N	Y	D	S	N	L	Y	L	R	D	S	Y	W	T	K	W
	B*1804	Unclassified	Y	Y	A	V	T	N	I	S	N	Y	Y	S	N	L	Y	L	R	D	S	Y	W	T	K	W
	B*1805	B44	Y	H	S	V	T	N	I	S	N	Y	Y	S	N	L	Y	L	R	D	S	Y	W	T	K	W
	B*1806	B44	Y	H	S	V	T	N	I	S	N	Y	Y	S	N	L	Y	L	R	D	S	Y	W	T	K	W
	B*1807	Unclassified	Y	H	S	V	T	N	I	F	N	Y	Y	S	N	L	Y	L	R	D	S	Y	W	T	K	W
	B*1808	Unclassified	Y	H	S	V	T	N	I	S	N	C	Y	S	N	L	Y	L	R	D	S	Y	W	T	K	W
	B*1809	Unclassified	Y	H	S	V	T	N	I	S	N	Y	Y	N	T	A	Y	L	R	D	S	Y	W	T	K	W
	B*1810	B44	Y	H	S	V	T	N	I	S	N	Y	Y	S	N	L	Y	L	R	D	S	Y	W	T	K	W
	B*1811	B44	Y	H	S	V	T	N	I	S	N	Y	Y	S	N	L	Y	L	R	D	S	Y	W	T	K	W
	B*1812	Unclassified	Y	H	S	V	T	E	I	S	N	Y	Y	S	N	L	Y	L	R	D	S	Y	W	T	K	W
	B*1813	B44	Y	H	S	V	T	N	I	S	N	Y	Y	S	N	L	Y	L	R	D	S	Y	W	T	K	W
	B*1814	B44	Y	H	S	V	T	N	I	S	N	Y	Y	S	N	L	Y	L	S	D	S	Y	W	T	K	W
	B*1815	B44	Y	H	S	V	T	N	I	S	N	Y	Y	S	N	L	Y	L	R	D	S	Y	W	T	K	W
	B*1818	Unclassified	Y	H	S	V	T	N	I	S	N	S	Y	S	N	L	Y	L	R	D	S	Y	W	T	K	W
	B*1819	B44	Y	H	S	V	T	N	I	S	N	Y	Y	S	N	L	Y	L	R	D	S	Y	W	T	K	W
	B*1820	B44	Y	H	S	V	T	N	I	S	N	Y	Y	S	N	L	Y	L	R	D	S	Y	W	T	K	W
	B*2701	B27	Y	H	T	V	E	E	I	C	K	Y	Y	N	T	A	Y	L	N	H	D	Y	W	T	K	W
	B*2702	B27	Y	H	T	V	E	E	I	C	K	Y	D	N	I	A	Y	L	N	H	D	Y	W	T	K	W
	B*2703	B27	Y	H	T	V	E	E	I	C	K	Y	D	D	T	L	Y	L	N	H	D	Y	W	T	K	W
	B*2704	B27	Y	H	T	V	E	E	I	C	K	Y	D	S	T	L	Y	L	N	H	D	Y	W	T	K	W
	B*2705	B27	Y	H	T	V	E	E	I	C	K	Y	D	D	T	L	Y	L	N	H	D	Y	W	T	K	W
	B*2706	B27	Y	H	T	V	E	E	I	C	K	Y	D	S	T	L	Y	L	N	D	Y	Y	W	T	K	W
	B*2707	B27	Y	H	T	V	E	E	I	C	K	Y	D	D	T	L	Y	L	S	N	Y	Y	W	T	K	W
	B*2708	Unclassified	Y	H	T	V	E	E	I	C	K	Y	D	S	N	L	Y	L	N	H	D	Y	W	T	K	W
	B*2709	B27	Y	H	T	V	E	E	I	C	K	Y	D	D	T	L	Y	L	N	H	H	Y	W	T	K	W
	B*2710	B27	Y	H	T	V	E	E	I	C	K	Y	D	D	T	L	Y	L	N	H	D	Y	W	T	K	W
	B*2711	B27	Y	H	T	V	E	E	I	C	K	Y	D	S	T	L	Y	L	S	N	Y	Y	W	T	K	W
	B*2712	Unclassified	Y	H	T	V	E	E	I	C	N	Y	D	S	N	L	Y	L	N	H	D	Y	W	T	K	W
	B*2713	B27	Y	H	T	V	E	E	I	C	K	Y	D	D	T	L	Y	L	N	H	D	Y	W	T	K	W
	B*2714	B27	Y	H	T	V	E	E	I	C	K	Y	D	D	T	L	Y	W	T	H	D	Y	W	T	K	W
	B*2715	B27	Y	H	T	V	E	E	I	C	K	Y	D	S	T	L	Y	L	N	H	D	Y	W	T	K	W
	B*2716	Unclassified	Y	H	T	V	E	E	I	C	N	Y	D	D	T	L	Y	L	N	H	D	Y	W	T	K	W
	B*2717	B27	Y	H	T	V	E	E	I	C	K	Y	D	D	T	L	Y	L	N	H	D	Y	W	T	K	W
	B*2718	Unclassified	Y	H	T	V	E	E	I	S	N	Y	Y	S	N	L	Y	L	N	H	D	Y	W	T	K	W
	B*2719	B27	Y	H	T	V	E	E	I	C	K	Y	D	D	T	L	Y	I	R	H	D	Y	W	T	K	W
	B*2720	B27	Y	H	T	V	E	E	I	C	K	Y	D	S	T	L	Y	L	N	N	Y	Y	W	T	K	W
	B*2721	B27	Y	H	T	V	E	E	I	C	K	Y	D	S	T	L	Y	L	R	D	Y	Y	W	T	K	W
	B*2723	Unclassified	Y	H	T	V	E	N	I	F	N	Y	Y	S	T	L	Y	L	N	H	D	Y	W	T	K	W
	B*2724	B27	Y	H	T	V	E	E	I	C	K	Y	D	S	T	L	Y	L	S	N	Y	Y	W	S	K	W
	B*2725	B27	Y	H	T	V	E	E	I	C	K	Y	D	S	T	L	Y	L	N	H	D	Y	W	T	K	W
	B*2726	Unclassified	Y	H	T	V	E	E	I	C	Q	Y	D	S	N	L	Y	L	N	H	D	Y	W	T	K	W
	B*2727	B27	Y	H	T	V	E	E	I	C	K	Y	D	D	T	L	Y	L	N	N	Y	Y	W	T	K	W
	B*2728	B27	Y	H	T	V	E	E	I	C	K	Y	D	D	T	L	Y	L	N	H	D	Y	W	T	K	W
	B*2729	Unclassified	Y	H	T	V	E	E	I	S	N	Y	Y	D	T	L	Y	L	N	H	D	Y	W	T	K	W
	B*2730	B27	Y	H	T	V	E	E	I	C	K	Y	D	N	I	A	Y	I	R	H	D	Y	W	T	K	W
	B*3501	B07	Y	Y	A	V	T	N	I	F	N	Y	Y	S	N	L	Y	I	R	D	S	Y	W	T	K	W
	B*3502	B07	Y	Y	A	V	T	N	I	F	N	Y	Y	S	N	L	Y	I	R	N	Y	Y	W	T	K	W
	B*3503	B07	Y	Y	A	V	T	N	I	F	N	Y	Y	S	N	L	Y	I	R	D	F	Y	W	T	K	W
	B*3504	B07	Y	Y	A	V	T	N	I	F	N	Y	Y	S	N	L	Y	I	R	N	Y	Y	W	T	K	W
	B*3505	B07	Y	Y	A	V	T	N	I	F	N	Y	Y	S	N	L	Y	L	S	D	S	Y	W	T	K	W
	B*3506	B07	Y	Y	A	V	T	N	I	F	N	Y	Y	S	N	L	Y	I	R	N	F	Y	W	T	K	W
	B*3507	B07	Y	Y	A	V	T	N	I	F	N	Y	Y	S	N	L	Y	I	R	D	S	Y	W	T	K	W
	B*3508	B07	Y	Y	A	V	T	N	I	F	N	Y	Y	S	N	L	Y	I	R	D	S	Y	W	T	K	W
	B*3509	B07	Y	Y	A	V	T	N	I	F	N	Y	Y	S	N	L	Y	I	R	N	Y	Y	W	T	K	W
	B*3510	Unclassified	Y	Y	A	V	T	E	I	F	N	Y	Y	S	N	L	Y	I	R	D	S	Y	W	T	K	W
	B*3511	B07	Y	Y	A	V	T	N	I	F	N	Y	Y	S	N	L	Y	I	R	D	S	Y	W	T	K	W
	B*3512	B07	Y	Y	A	V	T	N	I	F	N	Y	Y	S	N	L	Y	I	R	N	Y	Y	W	T	K	W
	B*3513	Unclassified	Y	Y	A	V	T	E	I	F	N	Y	Y	S	N	L	Y	I	R	D	F	Y	W	T	K	W
	B*3514	B07	Y	Y	A	V	T	N	I	F	N	Y	Y	S	N	L	Y	I	R	D	S	Y	W	T	K	W
	B*3515	B07	Y	Y	A	V	T	N	I	F	N	Y	Y	S	N	L	Y	I	R	D	S	Y	W	T	K	W
	B*3516	Unclassified	Y	Y	A	V	T	E	I	F	N	Y	Y	S	N	L	Y	I	S	D	S	Y	W	T	K	W
	B*3517	B07	Y	Y	A	V	T	N	I	F	N	Y	Y	S	N	L	Y	I	S	D	S	Y	W	T	K	W
	B*3518	B07	Y	Y	A	V	T	N	I	F	N	Y	Y	S	N	L	Y	I	R	N	Y	Y	W	T	K	W
	B*3519	Unclassified	Y	Y	A	V	K	N	I	F	N	Y	Y	S	N	L	Y	I	R	D	S	Y	W	T	K	W
	B*3520	Unclassified	Y	Y	A	V	T	N	I	S	N	Y	Y	S	N	L	Y	I	R	D	S	Y	W	T	K	W
	B*3521	B07	Y	Y	A	V	T	N	I	F	N	Y	Y	S	N	L	Y	I	R	D	S	Y	W	T	K	W
	B*3522	B07	Y	Y	A	V	T	N	I	F	N	Y	Y	S	N	L	Y	L	S	N	Y	Y	W	T	K	W
	B*3523	Unclassified	Y	Y	A	V	T	N	I	F	N	F	Y	S	N	L	Y	I	R	D	S	Y	W	T	K	W
	B*3524	B07	Y	Y	A	V	T	N	I	F	N	Y	Y	S	N	L	Y	I	R	D	S	Y	W	T	K	W
	B*3525	Unclassified	Y	Y	S	V	E	N	I	F	N	Y	Y	S	N	L	Y	I	R	D	S	Y	W	T	K	W
	B*3526	B27	Y	Y	A	V	E	N	I	C	N	Y	Y	S	N	L	Y	I	R	D	S	Y	W	T	K	W
	B*3527	Unclassified	Y	Y	A	V	T	N	I	F	N	Y	Y	N	N	L	Y	I	R	D	S	Y	W	T	K	W
	B*3528	B62	Y	Y	A	V	T	E	I	S	N	Y	Y	S	N	L	Y	I	R	D	S	Y	W	T	K	W
	B*3529	B07	Y	Y	A	V	T	N	I	F	N	Y	D	S	N	L	Y	I	R	D	S	Y	W	T	K	W
	B*3530	B07	Y	Y	A	V	T	N	I	F	N	Y	Y	S	N	L	Y	I	S	D	S	Y	W	T	K	W
	B*3531	B07	Y	Y	A	V	T	N	I	F	N	Y	Y	S	N	L	Y	L	S	N	Y	Y	W	T	K	W
	B*3532	B07	Y	Y	A	V	T	N	I	F	N	Y	Y	S	N	L	Y	L	R	D	S	Y	W	T	K	W
	B*3533	B07	Y	Y	A	V	T	N	I	F	N	Y	Y	S	N	L	Y	I	R	D	F	Y	W	T	K	W
	B*3534	B07	Y	Y	A	V	T	N	I	F	N	Y	Y	S	N	L	Y	I	R	D	Y	Y	W	T	K	W
	B*3535	B07	Y	Y	A	V	T	N	I	F	N	Y	Y	S	N	L	Y	I	R	D	S	Y	W	T	K	W
	B*3536	B07	Y	Y	A	V	T	N	I	F	N	Y	Y	S	N	L	Y	I	R	D	F	Y	W	T	K	W
	B*3537	B07	Y	Y	A	V	T	N	I	F	N	Y	Y	S	N	L	Y	W	T	D	S	Y	W	T	K	W
	B*3538	B07	Y	Y	A	V	T	N	I	F	N	Y	Y	S	N	L	Y	I	R	D	F	Y	W	T	K	W
	B*3539	B07	Y	Y	A	V	T	N	I	F	N	Y	Y	S	N	L	Y	I	R	D	Y	Y	W	T	K	W
	B*3540	B07	Y	Y	A	V	T	N	I	F	N	Y	Y	S	N	L	Y	I	R	D	S	Y	W	T	K	W
	B*3541	B07	Y	Y	A	V	T	N	I	F	N	Y	Y	S	N	L	Y	I	R	D	S	Y	W	T	K	W
	B*3542	B07	Y	Y	A	V	T	N	I	F	N	Y	Y	S	N	L	Y	I	R	D	S	Y	W	T	K	W
	B*3543	B07	Y	Y	A	V	T	N	I	F	N	Y	Y	S	N	L	Y	L	R	D	S	Y	W	T	K	W
	B*3544	B07	Y	Y	A	V	T	N	I	F	N	Y	Y	S	N	L	Y	L	R	N	Y	Y	W	T	K	W
	B*3545	B07	Y	Y	A	V	T	N	I	F	N	Y	Y	S	N	L	Y	I	R	D	S	Y	W	T	K	W
	B*3546	B07	Y	Y	A	V	M	N	I	F	N	Y	Y	S	N	L	Y	I	R	D	S	Y	W	T	K	W
	B*3547	Unclassified	Y	Y	A	V	K	N	I	F	N	Y	Y	S	N	L	Y	I	R	D	S	Y	W	T	K	W
	B*3548	Unclassified	Y	Y	A	V	T	N	I	F	N	S	Y	S	N	L	Y	I	R	D	S	Y	W	T	K	W
	B*3549	Unclassified	Y	Y	A	V	E	N	I	F	N	Y	Y	S	N	L	Y	I	R	D	S	Y	W	T	K	W
	B*3550	Unclassified	Y	H	A	V	T	N	I	F	N	Y	Y	S	N	L	Y	I	R	D	S	Y	W	T	K	W
	B*3551	B07	Y	Y	A	V	T	N	I	F	N	Y	Y	S	N	L	Y	L	S	D	S	Y	W	T	K	W
	B*3552	Unclassified	Y	Y	A	V	T	N	I	F	N	Y	Y	C	N	L	Y	I	R	D	S	Y	W	T	K	W
	B*3553	B07	Y	Y	A	V	T	N	I	F	N	Y	Y	S	N	L	Y	I	R	D	S	Y	W	S	G	R
	B*3554	B07	Y	Y	A	V	T	N	I	F	N	Y	Y	S	N	L	Y	I	R	D	S	Y	W	T	K	W
	B*3555	B07	Y	Y	A	V	T	N	I	F	N	Y	Y	S	N	L	Y	I	R	D	F	Y	W	T	K	W
	B*3556	Unclassified	Y	Y	A	V	T	N	I	F	N	Y	Y	N	N	L	Y	I	R	D	F	Y	W	T	K	W
	B*3557	B07	Y	Y	A	V	T	N	I	F	N	Y	Y	S	N	L	Y	I	R	D	S	Y	W	T	K	W
	B*3558	B07	Y	Y	A	V	T	N	I	F	N	Y	Y	S	N	L	Y	L	S	D	S	Y	W	T	K	W
	B*3560	B07	Y	Y	A	V	T	N	I	F	N	Y	Y	S	N	L	Y	W	T	N	L	Y	W	T	K	W
	B*3561	B07	Y	Y	A	V	T	N	I	F	N	Y	Y	S	N	L	Y	I	R	D	S	Y	W	T	K	W
	B*3701	B44	Y	H	S	V	T	E	I	S	N	S	Y	D	T	L	Y	I	R	N	F	Y	W	T	K	W
	B*3702	Unclassified	Y	H	S	V	T	E	I	S	N	Y	Y	D	T	L	Y	L	N	H	D	Y	W	T	K	W
	B*3704	B44	Y	H	S	V	T	E	I	S	N	S	Y	D	T	L	Y	I	R	N	F	Y	W	T	K	W
	B*3705	Unclassified	Y	H	S	V	T	E	I	S	N	S	Y	D	N	L	Y	I	R	N	F	Y	W	T	K	W
	B*3706	Unclassified	Y	H	S	V	K	E	I	S	N	S	Y	D	T	L	Y	I	R	N	F	Y	W	T	K	W
	B*3707	Unclassified	Y	H	S	V	T	E	I	S	N	Y	Y	D	T	L	Y	L	S	D	Y	Y	W	T	K	W
	B*3708	Unclassified	Y	H	S	V	T	N	I	S	N	S	Y	D	T	L	Y	I	R	N	F	Y	W	T	K	W
	B*3709	Unclassified	Y	H	S	V	T	E	I	S	N	Y	Y	D	T	L	Y	L	S	D	Y	Y	W	T	K	W
	B*3801	B27	Y	Y	S	V	E	N	I	C	N	Y	Y	N	I	A	Y	L	R	N	F	Y	W	T	K	W
	B*3802	Unclassified	Y	Y	S	V	E	N	I	C	N	Y	Y	N	T	A	Y	L	R	N	F	Y	W	T	K	W
	B*3803	Unclassified	Y	Y	S	V	E	E	I	S	N	Y	D	S	T	A	Y	L	R	N	F	Y	W	T	K	W
	B*3804	Unclassified	Y	Y	S	V	E	E	I	C	N	Y	Y	N	T	A	Y	L	R	N	F	Y	W	T	K	W
	B*3805	B27	Y	Y	S	V	E	N	I	C	N	Y	Y	N	I	A	Y	L	R	N	F	Y	W	T	K	W
	B*3806	B07	Y	Y	S	V	T	N	I	F	N	Y	Y	N	I	A	Y	L	R	N	F	Y	W	T	K	W
	B*3807	B07	Y	Y	S	V	T	N	I	F	N	Y	Y	N	I	A	Y	L	R	N	F	Y	W	T	K	W
	B*3808	Unclassified	Y	Y	S	V	E	N	I	C	N	Y	Y	N	T	A	Y	L	R	N	F	Y	W	T	K	W
	B*3809	B27	Y	Y	S	V	E	N	I	C	N	Y	Y	N	I	A	Y	L	R	N	F	Y	W	T	K	W
	B*3810	B27	Y	Y	S	V	E	N	I	C	N	Y	Y	N	I	A	Y	L	R	N	F	Y	W	T	K	W
	B*3811	B27	Y	Y	S	V	E	N	I	C	N	Y	Y	N	I	A	Y	L	R	N	F	Y	W	T	K	W
	B*3901	B27	Y	Y	S	V	E	N	I	C	N	Y	D	S	N	L	Y	L	R	N	F	Y	W	T	K	W
	B*3902	B27	Y	Y	S	V	E	E	I	S	N	Y	D	S	N	L	Y	L	R	N	F	Y	W	T	K	W
	B*3903	B27	Y	Y	S	V	E	N	I	C	N	Y	D	S	N	L	Y	L	S	N	F	Y	W	T	K	W
	B*3904	B27	Y	Y	S	V	E	N	I	C	N	Y	D	S	N	L	Y	L	R	N	F	Y	W	T	K	W
	B*3905	B27	Y	Y	S	V	E	N	I	C	N	Y	Y	S	N	L	Y	L	R	N	F	Y	W	T	K	W
	B*3906	B27	Y	Y	S	V	E	N	I	C	N	Y	D	S	N	L	Y	W	T	N	F	Y	W	T	K	W
	B*3907	B27	Y	Y	S	V	E	N	I	C	N	Y	Y	S	N	L	Y	L	R	D	S	Y	W	T	K	W
	B*3908	B27	Y	Y	S	V	E	E	I	S	N	Y	Y	S	N	L	Y	L	R	N	F	Y	W	T	K	W
	B*3909	B27	Y	Y	S	V	E	N	I	C	N	S	D	S	N	L	Y	L	R	N	F	Y	W	T	K	W
	B*3910	B07	Y	Y	S	V	E	N	I	Y	N	Y	D	S	N	L	Y	L	R	N	F	Y	W	T	K	W
	B*3911	B27	Y	Y	S	V	E	N	I	C	N	Y	Y	S	N	L	Y	L	R	N	F	Y	W	T	K	W
	B*3912	Unclassified	Y	D	S	V	E	N	I	C	N	Y	D	S	N	L	Y	L	R	N	F	Y	W	T	K	W
	B*3913	B27	Y	Y	S	V	E	E	I	S	N	Y	Y	S	N	L	Y	L	R	N	F	Y	W	T	K	W
	B*3914	B27	Y	Y	S	V	E	N	I	C	N	Y	D	S	N	L	Y	L	S	N	Y	Y	W	T	K	W
	B*3915	B27	Y	Y	S	V	E	N	I	C	N	Y	D	S	N	L	Y	L	R	D	F	Y	W	T	K	W
	B*3916	B07	Y	Y	S	V	E	N	I	Y	N	Y	D	S	N	L	Y	L	R	N	F	Y	W	T	K	W
	B*3917	B07	Y	Y	S	V	E	N	I	Y	N	Y	D	S	N	L	Y	L	R	N	L	Y	W	T	K	W
	B*3918	B27	Y	Y	S	V	E	N	I	C	N	Y	D	S	N	L	Y	L	R	N	F	Y	W	T	K	W
	B*3919	Unclassified	Y	Y	S	V	T	N	I	C	N	Y	D	S	N	L	Y	L	R	N	F	Y	W	T	K	W
	B*3920	Unclassified	Y	Y	S	V	E	N	I	Y	N	Y	Y	N	N	L	Y	L	R	N	F	Y	W	T	K	W
	B*3922	Unclassified	Y	Y	S	V	E	E	I	C	N	Y	D	S	N	L	Y	L	R	N	F	Y	W	T	K	W
	B*3923	B27	Y	Y	S	V	E	E	I	S	N	Y	D	S	N	L	Y	L	R	N	F	Y	W	T	K	W
	B*3924	B27	Y	Y	S	V	E	N	I	C	N	Y	D	S	N	L	Y	L	S	N	F	Y	W	T	K	W
	B*3926	B27	Y	Y	S	V	E	N	I	C	N	Y	D	S	N	L	Y	L	R	N	F	Y	W	T	K	W
	B*3927	B27	Y	Y	S	V	E	N	I	C	N	Y	D	S	N	L	Y	L	R	N	F	Y	W	T	K	W
	B*3928	B27	Y	Y	S	V	E	N	I	C	N	Y	D	S	N	L	Y	L	T	N	F	Y	W	T	K	W
	B*3929	B27	Y	Y	S	V	E	N	I	C	N	Y	D	S	N	L	Y	L	S	D	Y	Y	W	T	K	W
	B*3930	B27	Y	Y	S	V	E	N	I	C	N	Y	D	S	N	L	Y	L	R	N	F	Y	W	T	K	W
	B*3931	Unclassified	Y	H	S	V	E	N	I	C	N	Y	D	S	N	L	Y	L	R	N	F	Y	W	T	K	W
	B*3932	B27	Y	Y	S	V	E	N	I	C	N	Y	D	S	N	L	Y	L	R	N	F	Y	W	T	K	W
	B*3933	B27	Y	Y	S	V	E	N	I	C	N	Y	D	S	N	L	Y	W	T	N	F	Y	W	T	K	W
	B*3934	B27	Y	Y	S	V	E	N	I	C	N	Y	D	S	N	L	Y	W	T	N	F	Y	W	T	K	W
	B*4001	B44	Y	H	T	V	K	E	I	S	N	Y	Y	S	N	L	Y	L	R	N	Y	Y	W	S	K	L
	B*4002	B44	Y	H	T	V	K	E	I	S	N	Y	Y	S	N	L	Y	L	S	N	Y	Y	W	T	K	W
	B*4003	B44	Y	H	T	V	K	E	I	S	N	Y	Y	S	N	L	Y	L	S	D	S	Y	W	T	K	W
	B*4004	B44	Y	H	T	V	K	E	I	S	N	Y	Y	S	N	L	Y	I	R	N	Y	Y	W	T	K	W
	B*4005	B44	Y	H	T	V	K	E	I	S	N	Y	Y	S	N	L	Y	L	S	N	Y	Y	W	T	K	W
	B*4006	B44	Y	H	T	V	K	E	I	S	N	Y	Y	S	N	L	Y	W	T	N	Y	Y	W	T	K	W
	B*4007	Unclassified	Y	H	T	V	K	E	I	F	N	Y	Y	S	N	L	Y	L	R	N	Y	Y	W	S	K	L
	B*4008	Unclassified	Y	H	T	V	K	N	I	F	N	Y	Y	S	N	L	Y	L	S	N	Y	Y	W	T	K	W
	B*4009	B44	Y	H	T	V	K	E	I	S	N	Y	Y	S	N	L	Y	L	S	D	Y	Y	W	T	K	W
	B*4010	B44	Y	Y	A	V	K	E	I	S	N	Y	Y	S	N	L	Y	L	R	N	Y	Y	W	S	K	L
	B*4011	B44	Y	H	T	V	K	E	I	S	N	Y	Y	S	N	L	Y	L	R	N	Y	Y	W	T	K	W
	B*4012	B27	Y	Y	S	V	E	E	I	S	N	Y	Y	S	N	L	Y	L	R	N	Y	Y	W	S	K	L
	B*4013	Unclassified	Y	H	T	V	K	E	I	F	N	Y	Y	N	I	A	Y	L	S	N	Y	Y	W	T	K	W
	B*4014	B44	Y	H	T	V	K	E	I	S	N	Y	Y	S	N	L	Y	L	R	N	Y	Y	W	T	K	W
	B*4015	B44	Y	H	T	V	K	E	I	S	N	Y	Y	S	N	L	Y	L	S	N	Y	Y	W	T	K	W
	B*4016	B44	Y	H	T	V	K	E	I	S	N	Y	Y	S	N	L	Y	L	S	N	Y	Y	W	T	K	W
	B*4018	B44	Y	H	T	V	K	E	I	S	N	Y	Y	S	N	L	Y	L	S	D	Y	Y	W	T	K	W
	B*4019	B44	Y	H	T	V	K	E	I	S	N	Y	Y	N	I	A	Y	L	S	N	Y	Y	W	T	K	W
	B*4020	B44	Y	H	T	V	K	E	I	S	N	Y	Y	S	N	L	Y	L	R	D	S	Y	W	T	K	W
	B*4021	B62	Y	Y	A	V	M	E	I	S	N	Y	Y	S	N	L	Y	L	R	N	Y	Y	W	S	K	L
	B*4023	B44	Y	H	T	V	K	E	I	S	N	Y	Y	S	N	L	Y	L	R	N	Y	Y	W	S	K	W
	B*4024	B44	Y	H	T	V	K	E	I	S	N	Y	Y	S	N	L	Y	L	S	D	Y	Y	W	T	K	W
	B*4025	Unclassified	Y	H	T	V	K	N	I	S	N	Y	Y	S	N	L	Y	L	R	N	Y	Y	W	S	K	L
	B*4026	B44	Y	H	T	V	K	E	I	S	N	Y	Y	S	N	L	Y	L	R	N	Y	Y	W	T	K	W
	B*4027	Unclassified	Y	H	T	V	K	E	I	S	N	Y	Y	S	N	L	Y	L	S	N	N	Y	W	T	K	W
	B*4028	B44	Y	H	T	V	K	E	I	S	N	Y	Y	S	N	L	Y	I	R	N	Y	Y	W	T	K	W
	B*4029	B44	Y	H	T	V	K	E	I	S	N	Y	Y	S	N	L	Y	L	S	N	Y	Y	W	T	K	W
	B*4030	B44	Y	H	T	V	K	E	I	S	N	Y	Y	S	N	L	Y	I	V	N	Y	Y	W	S	K	L
	B*4033	B44	Y	H	T	V	K	E	I	S	N	Y	Y	S	N	L	Y	L	R	D	Y	Y	W	S	K	L
	B*4034	B44	Y	H	T	V	K	E	I	S	N	Y	Y	S	N	L	Y	I	V	N	Y	Y	W	S	K	L
	B*4035	B44	Y	H	T	V	K	E	I	S	N	Y	Y	S	N	L	Y	L	S	N	Y	Y	W	T	K	W
	B*4036	B44	Y	H	T	V	K	E	I	S	N	Y	Y	S	N	L	Y	L	R	N	F	Y	W	S	K	L
	B*4037	Unclassified	Y	H	T	V	K	E	I	S	N	Y	Y	N	N	L	Y	L	S	N	Y	Y	W	T	K	W
	B*4038	B44	Y	H	T	V	K	E	I	S	N	Y	Y	S	N	L	Y	L	R	N	S	Y	W	S	K	L
	B*4039	B44	Y	H	T	V	K	E	I	S	N	Y	Y	S	N	L	Y	L	S	N	Y	Y	W	T	K	W
	B*4040	B44	Y	Y	T	V	K	E	I	S	N	Y	Y	S	N	L	Y	L	S	N	Y	Y	W	T	K	W
	B*4042	B44	Y	H	T	V	K	E	I	S	N	Y	Y	S	N	L	Y	L	R	D	Y	Y	W	S	K	L
	B*4043	B44	Y	H	T	V	K	E	I	S	N	Y	D	S	N	L	Y	L	R	N	Y	Y	W	S	K	L
	B*4044	B44	Y	H	T	V	K	E	I	S	N	Y	Y	S	N	L	Y	W	T	D	Y	Y	W	T	K	W
	B*4045	B44	Y	H	T	V	K	E	I	S	N	Y	Y	S	N	L	Y	L	S	N	Y	Y	W	S	K	W
	B*4046	Unclassified	Y	H	T	V	E	E	I	S	N	Y	Y	S	N	L	Y	L	R	N	Y	Y	W	S	K	L
	B*4047	B44	Y	H	T	V	K	E	I	S	N	Y	Y	N	T	A	Y	L	R	N	Y	Y	W	S	K	L
	B*4048	B44	Y	H	T	V	K	E	I	S	N	Y	Y	S	N	L	Y	L	R	N	L	Y	W	S	K	L
	B*4049	B44	Y	Y	T	V	K	E	I	S	N	Y	Y	S	N	L	Y	L	R	N	Y	Y	W	S	K	L
	B*4050	B44	Y	H	T	V	K	E	I	S	N	Y	D	S	N	L	Y	L	S	N	Y	Y	W	T	K	W
	B*4051	B44	Y	H	T	V	K	E	I	S	N	Y	Y	S	N	L	Y	L	R	N	Y	Y	W	S	K	W
	B*4052	B44	Y	H	T	V	K	E	I	S	N	Y	Y	S	N	L	Y	L	R	D	S	Y	W	S	K	L
	B*4053	B44	Y	H	T	V	K	E	I	S	N	Y	Y	S	N	L	Y	W	T	N	Y	Y	W	T	K	W
	B*4054	B44	Y	H	T	V	K	E	I	S	N	Y	Y	S	N	L	Y	L	R	N	Y	Y	W	S	K	L
	B*4055	B44	Y	H	T	V	K	E	I	S	N	Y	Y	S	N	L	Y	L	R	N	Y	Y	W	S	K	L
	B*4056	B44	Y	H	T	V	K	E	I	S	N	Y	Y	S	N	L	Y	L	S	N	Y	Y	W	T	K	W
	B*4057	B44	Y	H	T	V	K	E	I	S	N	Y	Y	S	N	L	Y	L	S	N	Y	Y	W	T	K	W
	B*4058	B44	Y	Y	A	V	K	E	I	S	N	Y	Y	S	N	L	Y	L	S	N	Y	Y	W	T	K	W
	B*4059	B44	Y	H	T	V	K	E	I	S	N	Y	Y	S	N	L	Y	I	R	D	S	Y	W	S	K	L
	B*4060	Unclassified	Y	H	T	V	K	E	I	S	N	S	Y	S	N	L	Y	L	R	D	S	Y	W	S	K	L
	B*4061	Unclassified	Y	H	T	V	K	E	I	Y	N	Y	Y	S	N	L	Y	L	R	N	Y	Y	W	S	K	L
	B*4101	B44	Y	H	T	V	K	E	I	S	N	Y	Y	S	N	L	Y	W	R	N	Y	Y	W	T	K	W
	B*4102	B44	Y	H	T	V	K	E	I	S	N	Y	Y	S	N	L	Y	L	S	N	Y	Y	W	T	K	W
	B*4103	B44	Y	H	T	V	K	E	I	S	N	Y	Y	S	N	L	Y	L	R	N	Y	Y	W	T	K	W
	B*4104	B44	Y	H	T	V	K	E	I	S	N	Y	Y	S	N	L	Y	L	S	D	Y	Y	W	T	K	W
	B*4105	Unclassified	Y	H	T	V	K	E	I	S	N	Y	Y	S	K	L	Y	W	R	N	Y	Y	W	T	K	W
	B*4106	B44	Y	H	T	V	K	E	I	S	N	Y	Y	S	N	L	Y	W	R	N	Y	Y	W	T	K	W
	B*4107	B44	Y	H	T	V	K	E	I	S	N	Y	Y	S	N	L	Y	W	R	N	Y	Y	W	T	K	W
	B*4201	B07	Y	Y	S	V	E	N	I	Y	Q	Y	D	S	N	L	Y	L	S	N	Y	Y	W	T	K	W
	B*4202	Unclassified	Y	H	S	V	E	N	I	Y	Q	Y	D	S	N	L	Y	L	S	N	Y	Y	W	T	K	W
	B*4204	B07	Y	Y	S	V	E	N	I	Y	Q	Y	D	S	N	L	Y	W	T	N	Y	Y	W	T	K	W
	B*4205	B07	Y	Y	S	V	E	N	I	Y	Q	Y	D	S	N	L	Y	L	S	N	Y	Y	W	T	K	W
	B*4206	B07	Y	Y	S	V	E	N	I	Y	Q	Y	D	S	N	L	Y	L	S	N	F	Y	W	T	K	W
	B*4402	B44	Y	Y	T	V	K	E	I	S	N	Y	Y	N	T	A	Y	I	R	D	D	Y	W	T	K	W
	B*4403	B44	Y	Y	T	V	K	E	I	S	N	Y	Y	N	T	A	Y	I	R	D	D	Y	W	T	K	W
	B*4404	B44	Y	Y	T	V	K	E	I	S	N	Y	Y	N	T	A	Y	I	R	D	D	Y	W	T	K	W
	B*4405	B44	Y	Y	T	V	K	E	I	S	N	Y	Y	N	T	A	Y	I	R	D	Y	Y	W	T	K	W
	B*4406	B07	Y	Y	A	V	T	N	I	F	N	Y	Y	N	I	A	Y	I	R	D	D	Y	W	T	K	W
	B*4407	B44	Y	Y	T	V	K	E	I	S	N	Y	Y	N	T	A	Y	I	R	D	D	Y	W	T	K	W
	B*4408	B62	Y	Y	T	V	M	E	I	S	N	Y	Y	N	T	A	Y	I	R	D	D	Y	W	T	K	W
	B*4409	Unclassified	Y	Y	T	V	K	E	I	S	N	Y	Y	S	N	L	Y	I	R	D	D	Y	W	T	K	W
	B*4410	Unclassified	Y	Y	T	V	K	E	I	S	N	F	Y	N	T	A	Y	I	R	N	L	Y	W	T	K	W
	B*4411	Unclassified	Y	Y	T	V	K	E	I	S	N	Y	Y	N	T	P	Y	I	R	D	D	Y	W	T	K	W
	B*4412	Unclassified	Y	Y	T	V	K	N	I	S	N	Y	Y	N	T	A	Y	I	R	D	D	Y	W	T	K	W
	B*4413	B44	Y	Y	T	V	K	E	I	S	N	Y	Y	N	T	A	Y	I	R	D	D	Y	W	T	K	W
	B*4414	B44	Y	Y	T	V	K	E	I	S	N	Y	Y	N	T	A	Y	I	R	N	D	Y	W	T	K	W
	B*4415	Unclassified	Y	H	T	V	K	E	I	S	N	Y	Y	S	T	A	Y	W	R	N	L	Y	W	T	K	W
	B*4416	B44	Y	Y	T	V	K	E	I	S	N	Y	Y	N	T	A	Y	I	R	D	D	Y	W	T	K	W
	B*4417	Unclassified	Y	Y	T	V	K	E	I	S	N	Y	Y	N	T	A	Y	I	R	D	S	Y	W	T	K	W
	B*4418	Unclassified	Y	H	T	V	K	E	I	S	N	Y	Y	N	I	A	Y	W	R	N	L	Y	W	T	K	W
	B*4420	B44	Y	Y	T	V	K	E	I	S	N	Y	Y	N	T	A	Y	W	T	D	D	Y	W	T	K	W
	B*4421	B44	Y	Y	T	V	K	E	I	S	N	Y	Y	N	T	A	Y	I	R	D	D	Y	W	T	K	W
	B*4422	B44	Y	Y	T	V	K	E	I	S	N	Y	Y	N	T	A	Y	I	R	D	D	Y	W	T	K	W
	B*4424	B44	Y	Y	T	V	K	E	I	S	N	Y	Y	N	T	A	Y	I	R	D	D	Y	W	T	K	W
	B*4425	B44	Y	Y	T	V	K	E	I	S	N	Y	Y	N	I	A	Y	I	R	D	Y	Y	W	T	K	W
	B*4426	B44	Y	Y	T	V	K	E	I	S	N	Y	Y	N	T	A	Y	I	R	D	D	Y	W	T	K	W
	B*4427	B44	Y	Y	T	V	K	E	I	S	N	Y	Y	N	T	A	Y	I	R	D	D	Y	W	T	K	W
	B*4428	B44	Y	Y	T	V	K	E	I	S	N	Y	Y	N	T	A	Y	I	R	D	D	Y	W	T	K	W
	B*4429	B44	Y	Y	T	V	K	E	I	S	N	Y	Y	N	T	A	Y	I	R	D	D	Y	W	T	K	W
	B*4430	B44	Y	Y	T	V	K	E	I	S	N	Y	Y	N	T	A	Y	I	R	D	D	Y	W	T	K	W
	B*4431	B44	Y	Y	T	V	K	E	I	S	N	Y	Y	N	T	A	Y	L	R	N	Y	Y	W	S	K	L
	B*4432	B44	Y	Y	T	V	K	E	I	S	N	Y	Y	N	T	A	Y	I	R	D	D	Y	W	T	K	W
	B*4433	B44	Y	Y	T	V	K	E	I	S	N	Y	Y	N	T	A	Y	I	R	D	D	Y	W	T	K	W
	B*4434	B44	Y	Y	A	V	K	E	I	S	N	Y	Y	N	T	A	Y	I	R	D	D	Y	W	T	K	W
	B*4435	B44	Y	Y	T	V	K	E	I	S	N	Y	Y	N	T	A	Y	I	R	D	D	Y	W	T	K	W
	B*4436	B44	Y	Y	T	V	K	E	I	S	N	Y	Y	N	T	A	Y	I	R	D	D	Y	W	T	K	W
	B*4437	B44	Y	Y	T	V	K	E	I	S	N	Y	Y	N	T	A	Y	I	R	D	D	Y	W	T	K	W
	B*4438	B44	Y	Y	T	V	K	E	I	S	N	Y	Y	N	T	A	Y	I	R	D	D	Y	W	T	K	W
	B*4439	B44	Y	Y	P	V	K	E	I	S	N	Y	Y	N	T	A	Y	I	R	D	D	Y	W	T	K	W
	B*4440	B27	Y	Y	T	V	E	E	I	S	N	Y	Y	N	T	A	Y	I	R	D	D	Y	W	T	K	W
	B*4441	B44	Y	Y	T	V	K	E	I	S	N	Y	Y	N	T	A	Y	L	R	D	D	Y	W	T	K	W
	B*4442	B44	Y	Y	T	V	K	E	I	S	N	Y	Y	N	T	A	Y	I	R	D	Y	Y	W	T	K	W
	B*4501	B44	Y	H	T	V	K	E	I	S	N	Y	Y	S	N	L	Y	W	R	N	L	Y	W	T	K	W
	B*4502	B44	Y	H	T	V	K	E	I	S	N	Y	Y	S	N	L	Y	W	R	N	F	Y	W	T	K	W
	B*4503	B44	Y	H	T	V	K	E	I	S	N	Y	Y	S	N	L	Y	W	R	N	L	Y	W	T	K	W
	B*4504	B44	Y	H	T	V	K	E	I	S	N	Y	Y	S	N	L	Y	W	R	N	L	Y	W	T	K	W
	B*4505	B44	Y	H	T	V	K	E	I	S	N	Y	Y	S	N	L	Y	W	R	N	L	Y	W	T	K	W
	B*4506	Unclassified	Y	H	T	V	K	E	I	Y	Q	Y	D	S	N	L	Y	W	R	N	L	Y	W	T	K	W
	B*4507	B44	Y	H	T	V	K	E	I	S	N	Y	Y	S	N	L	Y	W	R	N	L	Y	W	T	K	W
	B*4601	B62	Y	Y	A	V	M	E	K	Y	Q	Y	D	S	N	L	Y	L	R	D	S	Y	W	T	K	W
	B*4602	B62	Y	Y	A	V	M	E	K	Y	Q	Y	G	S	N	L	Y	L	R	D	S	Y	W	T	K	W
	B*4603	B62	Y	Y	A	V	M	E	K	Y	Q	Y	D	S	N	L	Y	L	R	D	S	Y	W	T	K	W
	B*4604	B62	Y	Y	A	V	M	E	K	Y	Q	Y	D	S	N	L	Y	L	R	D	S	Y	W	T	K	W
	B*4605	B62	Y	Y	A	V	M	E	K	Y	Q	Y	D	S	N	L	Y	L	R	D	S	Y	W	T	K	W
	B*4701	Unclassified	Y	Y	T	V	K	E	I	S	N	F	Y	D	T	L	Y	L	R	H	D	Y	W	T	K	W
	B*4702	Unclassified	Y	Y	T	V	K	E	I	S	N	F	Y	S	N	L	Y	L	R	H	D	Y	W	T	K	W
	B*4703	Unclassified	Y	Y	T	V	K	E	I	S	N	F	Y	S	N	L	Y	L	R	H	D	Y	W	T	K	W
	B*4704	B44	Y	Y	T	V	K	E	I	S	N	Y	Y	N	T	A	Y	L	N	H	D	Y	W	T	K	W
	B*4705	B44	Y	Y	T	V	K	E	I	S	N	Y	Y	D	T	L	Y	L	N	H	D	Y	W	T	K	W
	B*4801	B27	Y	Y	S	V	E	E	I	S	N	Y	Y	S	N	L	Y	L	S	N	Y	Y	W	S	K	L
	B*4802	B27	Y	Y	S	V	E	E	I	S	N	Y	Y	S	N	L	Y	I	R	D	S	Y	W	T	K	W
	B*4803	B27	Y	Y	S	V	E	E	I	S	N	Y	Y	S	N	L	Y	L	R	N	Y	Y	W	S	K	L
	B*4804	B27	Y	Y	S	V	E	E	I	S	N	Y	Y	S	N	L	Y	L	S	N	Y	Y	W	S	K	L
	B*4805	B27	Y	Y	S	V	E	E	I	S	N	Y	Y	S	N	L	Y	L	S	N	Y	Y	W	T	K	W
	B*4806	Unclassified	Y	Y	S	V	E	N	I	F	N	Y	Y	S	N	L	Y	L	S	N	Y	Y	W	S	K	L
	B*4807	B27	Y	Y	S	V	E	E	I	S	N	Y	Y	S	N	L	Y	L	S	N	F	Y	W	S	K	L
	B*4808	B27	Y	Y	S	V	E	E	I	S	N	Y	Y	S	N	L	Y	L	S	D	Y	Y	W	T	K	W
	B*4809	B27	Y	Y	S	V	E	E	I	S	N	Y	Y	S	N	L	Y	L	S	N	Y	Y	W	S	K	L
	B*4810	B27	Y	Y	S	V	E	E	I	S	N	Y	Y	S	N	L	Y	L	S	N	Y	Y	W	T	K	W
	B*4811	B27	Y	Y	S	V	E	E	I	S	N	Y	Y	S	N	L	Y	L	S	N	Y	Y	W	S	K	L
	B*4812	B27	Y	Y	S	V	E	E	I	S	N	Y	Y	S	N	L	Y	L	S	N	Y	Y	W	T	K	W
	B*4813	B27	Y	Y	S	V	E	E	I	S	N	Y	Y	S	N	L	Y	L	S	N	Y	Y	W	T	K	W
	B*4901	Unclassified	Y	H	T	V	K	E	I	S	N	Y	Y	N	I	A	Y	W	R	N	L	Y	W	T	K	W
	B*4902	Unclassified	Y	H	T	V	K	E	I	S	N	Y	Y	N	T	A	Y	W	R	N	L	Y	W	T	K	W
	B*4903	Unclassified	Y	H	A	V	T	E	I	S	N	Y	Y	N	I	A	Y	W	R	N	L	Y	W	T	K	W
	B*4904	B44	Y	H	T	V	K	E	I	S	N	Y	Y	N	I	A	Y	W	R	D	S	Y	W	T	K	W
	B*5001	B44	Y	H	T	V	K	E	I	S	N	Y	Y	S	N	L	Y	W	R	N	L	Y	W	T	K	W
	B*5002	B44	Y	H	T	V	K	E	I	S	N	Y	Y	S	N	L	Y	W	R	N	L	Y	W	T	K	W
	B*5004	B44	Y	H	T	V	K	E	I	S	N	Y	Y	S	N	L	Y	W	R	N	L	Y	W	T	K	W
	B*5101	B07	Y	Y	A	V	T	N	I	F	N	Y	Y	N	I	A	Y	W	T	N	Y	Y	W	T	K	W
	B*5102	B07	Y	Y	A	V	T	N	I	F	N	Y	Y	N	I	A	Y	W	T	N	Y	Y	W	T	K	W
	B*5103	B07	Y	Y	A	V	T	N	I	F	N	Y	Y	N	I	A	Y	W	T	N	Y	Y	W	T	K	W
	B*5104	B07	Y	Y	A	V	T	N	I	F	N	Y	Y	N	I	A	Y	I	R	N	Y	Y	W	T	K	W
	B*5105	B07	Y	Y	A	V	T	N	I	F	N	Y	Y	N	I	A	Y	W	T	N	Y	Y	W	T	K	W
	B*5106	B07	Y	Y	A	V	T	N	I	F	N	Y	Y	N	I	A	Y	L	R	N	Y	Y	W	T	K	W
	B*5107	Unclassified	Y	Y	A	V	T	N	I	S	N	Y	Y	N	I	A	Y	W	T	N	Y	Y	W	T	K	W
	B*5108	B07	Y	Y	A	V	T	N	I	F	N	Y	Y	N	I	A	Y	W	T	N	Y	Y	W	T	K	W
	B*5109	B07	Y	Y	A	V	T	N	I	F	N	Y	Y	N	I	A	Y	W	T	N	Y	Y	W	T	K	W
	B*5110	B07	Y	Y	A	V	T	N	I	F	N	Y	Y	N	I	A	Y	W	T	N	Y	Y	W	T	K	W
	B*5111	B07	Y	Y	A	V	T	N	I	F	N	Y	Y	N	I	A	Y	W	T	N	Y	Y	W	T	K	W
	B*5112	B07	Y	Y	A	V	T	N	I	F	N	Y	Y	N	I	A	D	W	T	N	Y	Y	W	T	K	W
	B*5113	B07	Y	Y	A	V	T	N	I	F	N	Y	Y	N	I	A	Y	W	T	N	F	Y	W	T	K	W
	B*5114	B07	Y	Y	A	V	T	N	I	F	N	Y	Y	N	I	A	Y	W	T	K	Y	Y	W	T	K	W
	B*5115	Unclassified	Y	Y	A	V	T	N	I	F	N	Y	Y	N	I	A	Y	W	T	N	L	Y	W	T	K	W
	B*5116	B07	Y	Y	A	V	T	N	I	F	N	Y	Y	N	I	A	Y	W	T	N	Y	Y	W	T	K	W
	B*5117	B07	Y	Y	A	V	T	N	I	F	N	Y	Y	N	I	A	Y	W	T	N	Y	Y	W	T	K	W
	B*5118	B07	Y	Y	A	V	T	N	I	F	N	Y	Y	N	I	A	Y	W	T	N	Y	Y	W	T	K	W
	B*5119	B07	Y	Y	A	V	T	N	I	F	N	Y	Y	N	I	A	Y	W	T	N	Y	Y	W	T	K	W
	B*5120	B07	Y	Y	A	V	T	N	I	F	N	Y	D	N	I	A	Y	W	T	N	Y	Y	W	T	K	W
	B*5121	B07	Y	Y	A	V	T	N	I	F	N	Y	Y	N	I	A	Y	W	T	N	Y	Y	W	T	K	W
	B*5122	Unclassified	Y	Y	A	V	T	N	I	C	N	Y	Y	N	I	A	Y	W	T	N	Y	Y	W	T	K	W
	B*5123	B07	Y	Y	A	V	T	N	I	F	N	Y	Y	N	I	A	Y	W	T	N	Y	Y	W	T	K	W
	B*5124	B07	Y	Y	A	V	T	N	I	F	N	Y	Y	N	I	A	Y	W	T	N	Y	Y	W	T	K	W
	B*5126	B07	Y	Y	A	V	T	N	I	F	N	Y	Y	N	I	A	Y	W	T	N	Y	Y	W	T	K	W
	B*5128	B07	Y	Y	A	V	T	N	I	F	N	Y	Y	N	I	A	Y	W	T	N	Y	Y	W	T	K	W
	B*5129	B07	Y	Y	A	V	T	N	I	F	N	Y	Y	N	I	A	Y	W	T	N	Y	Y	W	T	K	W
	B*5130	B07	Y	Y	A	V	T	N	I	F	N	Y	Y	N	I	A	Y	W	T	N	Y	Y	W	T	K	W
	B*5131	B07	Y	Y	A	V	T	N	I	F	N	Y	Y	N	I	A	Y	W	T	N	Y	Y	W	T	K	W
	B*5132	B07	Y	Y	A	V	T	N	I	F	N	Y	Y	N	I	A	Y	W	T	N	Y	Y	W	T	K	W
	B*5133	B07	Y	Y	A	V	T	N	I	F	N	Y	Y	N	I	A	Y	W	T	N	Y	Y	W	T	K	W
	B*5134	B07	Y	Y	A	V	T	N	I	F	N	Y	Y	N	I	A	Y	W	T	N	Y	Y	W	T	K	W
	B*5135	B07	Y	Y	A	V	T	N	I	F	N	Y	Y	N	I	A	Y	W	T	N	Y	Y	W	T	K	W
	B*5136	B07	Y	Y	A	V	T	N	I	F	N	Y	Y	N	I	A	Y	W	T	N	Y	Y	W	T	K	W
	B*5137	B07	Y	Y	A	V	T	N	I	F	N	Y	Y	N	I	A	Y	W	T	D	S	Y	W	T	K	W
	B*5138	B07	Y	Y	A	V	T	N	I	F	N	Y	Y	N	I	A	Y	W	T	N	Y	Y	W	T	K	W
	B*5201	B62	Y	Y	A	V	T	E	I	S	N	Y	Y	N	I	A	Y	W	T	N	Y	Y	W	T	K	W
	B*5202	B62	Y	Y	A	V	M	E	I	S	N	Y	Y	N	I	A	Y	W	T	N	Y	Y	W	T	K	W
	B*5203	B62	Y	Y	A	V	T	E	I	S	N	Y	Y	N	I	A	Y	W	T	N	Y	Y	W	T	K	W
	B*5204	B62	Y	Y	A	V	T	E	I	S	N	Y	Y	N	I	A	Y	W	T	N	Y	Y	W	T	K	W
	B*5205	B62	Y	Y	A	V	T	E	I	S	N	Y	Y	N	I	A	Y	W	T	N	Y	Y	W	T	K	W
	B*5206	Unclassified	Y	Y	A	V	T	E	I	F	N	Y	Y	N	I	A	Y	W	T	N	Y	Y	W	T	K	W
	B*5207	B62	Y	Y	A	V	T	E	I	S	N	Y	Y	N	I	A	Y	W	T	N	Y	Y	W	T	K	W
	B*5208	B62	Y	Y	A	V	T	E	I	S	N	Y	Y	N	I	A	Y	W	T	N	Y	Y	W	T	K	W
	B*5301	B07	Y	Y	A	V	T	N	I	F	N	Y	Y	N	I	A	Y	I	R	D	S	Y	W	T	K	W
	B*5302	B07	Y	Y	A	V	T	N	I	F	N	Y	Y	N	I	A	Y	I	R	D	S	Y	W	T	K	W
	B*5303	Unclassified	Y	Y	A	V	T	N	I	F	N	Y	Y	D	T	L	Y	I	R	D	S	Y	W	T	K	W
	B*5304	B07	Y	Y	A	V	T	N	I	F	N	Y	Y	N	I	A	Y	I	R	D	F	Y	W	T	K	W
	B*5305	Unclassified	Y	Y	A	V	T	N	I	F	N	Y	Y	S	I	A	Y	I	R	D	S	Y	W	T	K	W
	B*5306	B07	Y	Y	A	V	T	N	I	F	N	Y	Y	N	I	A	Y	I	R	D	S	Y	W	T	K	W
	B*5307	Unclassified	Y	Y	A	V	T	N	I	F	N	S	Y	N	I	A	Y	I	R	N	F	Y	W	T	K	W
	B*5308	B07	Y	Y	A	V	T	N	I	F	N	Y	Y	N	I	A	Y	I	R	D	S	Y	W	T	K	W
	B*5309	Unclassified	Y	Y	A	V	T	N	I	S	N	Y	Y	N	T	A	Y	I	R	D	S	Y	W	T	K	W
	B*5310	B07	Y	Y	A	V	T	N	I	F	N	Y	Y	N	I	A	Y	I	R	D	S	Y	W	T	K	W
	B*5401	B07	Y	Y	A	V	G	N	I	Y	Q	Y	D	S	N	L	Y	W	T	N	L	Y	W	T	K	W
	B*5402	Unclassified	Y	H	A	V	G	N	I	Y	Q	Y	D	S	N	L	Y	W	T	N	L	Y	W	T	K	W
	B*5403	B07	Y	Y	A	V	G	N	I	Y	Q	Y	D	S	N	L	Y	W	T	N	L	Y	W	T	K	W
	B*5404	B07	Y	Y	A	V	G	N	I	Y	Q	Y	D	S	N	L	Y	W	T	N	Y	Y	W	T	K	W
	B*5405	Unclassified	Y	Y	A	V	G	Q	T	D	S	D	L	Y	Q	S	G	D	G	K	Y	L	A	A	A	E
	B*5406	B07	Y	Y	A	V	G	N	I	Y	Q	Y	D	S	N	L	Y	L	R	D	S	Y	W	T	K	W
	B*5407	B07	Y	Y	A	V	G	N	I	Y	Q	Y	D	S	N	L	Y	W	T	N	L	Y	W	T	K	W
	B*5501	B07	Y	Y	A	V	E	N	I	Y	Q	Y	D	S	N	L	Y	W	T	N	L	Y	W	T	K	W
	B*5502	B07	Y	Y	A	V	E	N	I	Y	Q	Y	D	S	N	L	Y	W	T	N	L	Y	W	T	K	W
	B*5503	B07	Y	Y	A	V	E	N	I	Y	Q	Y	D	S	N	L	Y	W	T	N	L	Y	W	T	K	W
	B*5504	B07	Y	Y	A	V	E	N	I	Y	Q	Y	D	S	N	L	Y	L	S	N	Y	Y	W	T	K	W
	B*5505	B07	Y	Y	A	V	E	N	I	Y	Q	Y	D	S	N	L	Y	W	T	N	L	Y	W	T	K	W
	B*5507	B07	Y	Y	A	V	G	N	I	Y	Q	Y	D	S	N	L	Y	W	T	N	L	Y	W	T	K	W
	B*5508	B07	Y	Y	A	V	E	N	I	Y	Q	Y	D	S	N	L	Y	L	R	N	Y	Y	W	T	K	W
	B*5509	B07	Y	Y	A	V	E	N	I	Y	Q	Y	D	S	N	L	Y	W	T	N	L	Y	W	T	K	W
	B*5510	B07	Y	Y	S	V	E	N	I	Y	Q	Y	D	S	N	L	Y	W	T	N	L	Y	W	T	K	W
	B*5511	B07	Y	Y	A	V	E	N	I	Y	Q	Y	D	S	N	L	Y	W	M	N	L	Y	W	T	K	W
	B*5512	Unclassified	Y	Y	A	V	E	N	I	Y	Q	Y	D	N	N	L	Y	W	T	N	L	Y	W	T	K	W
	B*5513	B07	Y	Y	A	V	E	N	I	Y	Q	Y	D	S	N	L	Y	W	T	N	F	Y	W	T	K	W
	B*5514	B07	Y	Y	A	V	E	N	I	Y	Q	Y	D	S	N	L	Y	I	V	D	S	Y	W	T	K	W
	B*5515	B07	Y	Y	A	V	E	N	I	Y	Q	Y	D	S	N	L	Y	W	T	N	L	Y	W	T	K	W
	B*5516	Unclassified	Y	H	A	V	E	N	I	Y	Q	Y	D	S	N	L	Y	W	T	N	L	Y	W	T	K	W
	B*5517	B07	Y	Y	A	V	E	N	I	Y	Q	Y	D	S	N	L	Y	W	T	N	Y	Y	W	T	K	W
	B*5518	B27	Y	Y	A	V	E	E	I	S	N	Y	Y	S	N	L	Y	W	T	N	L	Y	W	T	K	W
	B*5519	B07	Y	Y	A	V	E	N	I	Y	Q	Y	D	S	N	L	Y	W	T	N	L	Y	W	T	K	W
	B*5601	B07	Y	Y	A	V	E	N	I	Y	Q	Y	D	S	N	L	Y	W	T	N	L	Y	W	T	K	W
	B*5602	B07	Y	Y	A	V	E	N	I	Y	Q	Y	D	S	N	L	Y	L	R	N	L	Y	W	T	K	W
	B*5603	B07	Y	Y	A	V	E	N	I	Y	Q	Y	D	S	N	L	Y	L	R	D	S	Y	W	T	K	W
	B*5604	B07	Y	Y	A	V	E	N	I	Y	Q	Y	D	S	N	L	Y	L	R	N	L	Y	W	T	K	W
	B*5605	B07	Y	Y	A	V	E	N	I	Y	Q	Y	D	S	N	L	Y	W	T	N	Y	Y	W	T	K	W
	B*5606	Unclassified	Y	Y	A	V	T	N	I	Y	Q	Y	D	S	N	L	Y	W	T	N	Y	Y	W	T	K	W
	B*5607	Unclassified	Y	Y	A	V	E	N	I	Y	Q	Y	D	N	T	A	Y	W	T	N	L	Y	W	T	K	W
	B*5608	Unclassified	Y	Y	A	V	E	E	K	Y	Q	Y	D	S	N	L	Y	W	T	N	L	Y	W	T	K	W
	B*5609	B07	Y	Y	A	V	E	N	I	Y	Q	Y	D	S	N	L	Y	I	R	D	S	Y	W	T	K	W
	B*5610	B07	Y	Y	A	V	E	N	I	Y	Q	Y	D	S	N	L	Y	L	R	N	L	Y	W	T	K	W
	B*5611	B07	Y	Y	A	V	E	N	I	Y	Q	Y	D	S	N	L	Y	I	R	D	F	Y	W	T	K	W
	B*5612	B07	Y	Y	A	V	E	N	I	Y	Q	Y	D	S	N	L	Y	I	R	N	Y	Y	W	T	K	W
	B*5613	B07	Y	Y	A	V	E	N	I	Y	Q	Y	D	S	N	L	Y	W	T	N	L	Y	W	T	K	W
	B*5614	Unclassified	Y	Y	A	V	E	E	K	Y	Q	Y	D	S	N	L	Y	W	T	N	L	Y	W	T	K	W
	B*5615	B07	Y	Y	A	V	E	N	I	Y	Q	Y	D	S	N	L	Y	W	T	N	Y	Y	W	T	K	W
	B*5616	B07	Y	Y	S	V	E	N	I	Y	Q	Y	D	S	N	L	Y	W	T	N	L	Y	W	T	K	W
	B*5701	B58	Y	Y	A	V	M	E	N	M	S	Y	Y	N	I	A	Y	I	V	D	S	Y	W	T	K	W
	B*5702	B58	Y	Y	A	V	M	E	N	M	S	Y	Y	N	I	A	Y	I	V	N	Y	Y	W	T	K	W
	B*5703	B58	Y	Y	A	V	M	E	N	M	S	Y	Y	N	I	A	Y	I	V	N	Y	Y	W	T	K	W
	B*5704	B58	Y	Y	A	V	M	E	N	M	S	Y	Y	N	I	A	Y	I	V	D	D	Y	W	T	K	W
	B*5705	B58	Y	Y	A	V	M	E	N	M	S	Y	Y	N	I	A	Y	I	R	N	Y	Y	W	T	K	W
	B*5706	B58	Y	Y	A	V	M	E	N	M	S	Y	Y	N	I	A	Y	I	V	D	S	Y	W	I	K	W
	B*5707	B58	Y	Y	A	V	M	E	N	M	S	Y	Y	N	I	A	Y	I	V	N	Y	Y	W	T	K	W
	B*5708	B58	Y	Y	A	V	M	E	N	M	S	Y	Y	N	I	A	Y	I	V	D	S	Y	W	T	K	W
	B*5709	B58	Y	Y	A	V	M	E	N	M	S	Y	Y	N	I	A	Y	I	V	N	Y	Y	W	T	K	W
	B*5801	B58	Y	Y	A	V	T	E	N	M	S	Y	Y	N	I	A	Y	I	R	D	S	Y	W	T	K	W
	B*5802	B58	Y	Y	A	V	T	E	N	M	S	Y	Y	N	I	A	Y	L	W	D	S	Y	W	T	K	W
	B*5804	B58	Y	Y	A	V	T	E	N	M	S	Y	Y	N	I	A	Y	I	R	D	S	Y	W	T	K	W
	B*5805	B58	Y	Y	A	V	T	E	N	M	S	Y	Y	N	I	A	Y	I	R	D	S	Y	W	T	K	L
	B*5806	B58	Y	Y	A	V	T	E	N	M	S	Y	Y	N	I	A	Y	L	W	D	S	Y	W	T	K	W
	B*5807	B58	Y	Y	A	V	T	E	N	M	S	Y	Y	N	I	A	Y	L	W	D	S	Y	W	T	K	W
	B*5808	B58	Y	Y	A	V	T	E	N	M	S	Y	Y	N	I	A	Y	W	T	N	Y	Y	W	T	K	W
	B*5809	B58	Y	Y	A	V	T	E	N	M	S	Y	Y	N	I	A	Y	I	R	D	S	Y	W	T	K	W
	B*5811	B58	Y	Y	A	V	T	E	N	M	S	Y	Y	N	I	A	Y	I	R	D	S	Y	W	T	K	W
	B*5901	Unclassified	Y	Y	A	V	E	N	I	F	N	Y	Y	N	I	A	Y	W	T	N	L	Y	W	T	K	W
	B*6701	B07	Y	Y	S	V	E	N	I	Y	Q	Y	D	S	N	L	Y	L	R	N	F	Y	W	T	K	W
	B*6702	Unclassified	Y	Y	S	V	G	E	K	Y	Q	Y	D	S	N	L	Y	L	R	N	F	Y	W	T	K	W
	B*7301	B27	Y	H	T	V	E	N	I	C	K	Y	D	G	N	L	Y	W	T	N	F	Y	W	T	K	W
	B*7801	B07	Y	Y	A	V	T	N	I	F	N	Y	D	S	N	L	Y	W	T	N	Y	Y	W	T	K	W
	B*7802	B07	Y	Y	A	V	T	N	I	F	N	Y	Y	S	N	L	Y	W	T	N	Y	Y	W	T	K	W
	B*7803	Unclassified	Y	Y	A	V	T	N	I	C	N	Y	D	S	N	L	Y	W	T	N	Y	Y	W	T	K	W
	B*7804	B07	Y	Y	A	V	T	N	I	F	N	Y	Y	S	N	L	Y	W	T	N	Y	Y	W	T	K	W
	B*7805	B62	Y	Y	A	V	T	E	I	S	N	Y	Y	S	N	L	Y	W	T	N	Y	Y	W	T	K	W
	B*8101	B07	Y	Y	S	V	E	N	I	Y	Q	Y	D	S	N	L	Y	L	S	N	Y	Y	W	S	K	L
	B*8102	B07	Y	Y	S	V	E	N	I	Y	Q	Y	D	S	N	L	Y	L	S	N	Y	Y	W	S	K	L
	B*8201	Unclassified	Y	Y	S	V	E	N	I	Y	Q	F	D	S	N	L	Y	L	R	N	L	Y	W	T	K	W
	B*8202	Unclassified	Y	Y	S	V	E	N	I	Y	Q	F	D	S	N	L	Y	L	R	N	L	Y	W	T	K	W
	B*8301	Unclassified	Y	Y	S	V	E	N	I	Y	Q	Y	D	S	N	L	Y	I	R	D	D	Y	W	T	K	W
	B*9501	Unclassified	Y	Y	A	V	M	E	I	Y	Q	Y	D	S	N	L	Y	L	R	D	S	Y	W	T	K	W
	B*9502	B62	Y	Y	A	V	M	E	I	S	N	Y	Y	S	N	L	Y	L	R	D	S	Y	W	T	K	W
	B*9503	B27	Y	Y	S	V	E	E	I	S	N	Y	Y	S	N	L	Y	L	R	D	S	Y	W	T	K	W
	B*9504	B62	Y	Y	A	V	M	E	I	S	N	Y	Y	S	N	L	Y	L	R	D	S	Y	W	T	K	W
